# Supplementary material for: Estimating causal effects of atherogenic lipid-related traits on COVID-19 susceptibility and severity using a two-sample Mendelian randomization approach
Source: BMC Med Genomics. 2021 Nov 13;14:269. doi: 10.1186/s12920-021-01127-2 (PMC8590430; doi:10.1186/s12920-021-01127-2)
Supplement: Supplementary file 1 — Additional file 1. Table S1. Statistical power for estimating effects of genetically predicted lipid-lipoprotein traits on COVID-19 risk in MR analyses. Table S2. The characteristics of all SNVs included in MR analyses estimating the causal effect of genetically predicted serum apolipoprotein B levels (exposure) on risk of COVID-19 susceptibility (outcome1), hospitalization (outcome2), and severity (outcome3). Table S3. The characteristics of all SNVs included in MR analyses estimating the causal effect of genetically predicted serum LDL-cholesterol levels (exposure) on risk of COVID-19 susceptibility (outcome1), hospitalization (outcome2), and severity (outcome3). Table S4. The characteristics of all SNVs included in MR analyses estimating the causal effect of genetically predicted serum triglyceride levels (exposure) on risk of COVID-19 susceptibility (outcome1), hospitalization (outcome2), and severity (outcome3). [file 12920_2021_1127_MOESM1_ESM.xlsx]

## Sheet: Table S1
Table S1.
Statistical power for estimating effects of genetically predicted lipid-lipoprotein traits on COVID-19 risk in MR analyses.
				Power
	Exposure	Outcome		1	0.8	0.8	1
	Apo-B	COVID-19 susceptibility	OR	0.893	0.934	1.066	1.108
		COVID-19 hospitalization	OR	0.79	0.871	1.129	1.21
		COVID-19 severity	OR	0.724	0.83	1.17	1.277
	LDL-C	COVID-19 susceptibility	OR	0.875	0.923	1.077	1.125
		COVID-19 hospitalization	OR	0.756	0.85	1.15	1.245
		COVID-19 severity	OR	0.679	0.803	1.198	1.322
	TG	COVID-19 susceptibility	OR	0.903	0.94	1.06	1.098
		COVID-19 hospitalization	OR	0.81	0.883	1.117	1.19
		COVID-19 severity	OR	0.75	0.846	1.154	1.25
	Abbreviations: Apo-B, apolipoprotein B; COVID-19, coronavirus disease 2019; LDL-C, low-density lipoprotein cholesterol;
	MR, Mendelian randomization; OR, odds ratio; TG, triglyceride.

## Sheet: Table S2
Table S2.
The characteristics of all SNVs included in MR analyses estimating the causal effect of genetically predicted serum apolipoprotein B levels (exposure) on risk of COVID-19 susceptibility (outcome1), hospitalizatoin (outcome2), and severity (outcome3).
					Beta				SE				EAF				P-value	N	R²	F-statistic	palindromic ambiguous
	SNV	Chr	EA	OA	exposure	outcome1	outcome2	outcome3	exposure	outcome1	outcome2	outcome3	exposure	outcome1	outcome2	outcome3	exposure	exposure	exposure	exposure	outcome1	outcome2	outcome3
1	rs1003533	5	T	C	-0.0200281	0.010094	0.017576	0.033651	0.00266165	0.013513	0.026126	0.034434	0.188327	0.2165	0.2191	0.2125	5.30029e-14	439214	0.000122632	53.868	FALSE	FALSE	FALSE
2	rs10087526	8	G	T	0.0187619	0.01817	0.020808	0.0674	0.00260759	0.014897	0.033315	0.05303	0.198764	0.2076	0.2119	0.209	6.20012e-13	439214	0.00011212	49.2498	FALSE	FALSE	FALSE
3	rs10151436	14	T	A	-0.0189374	0.0081978	0.020103	0.03811	0.00330287	0.018079	0.035119	0.046421	0.1121	0.1121	0.1061	0.1023	9.80009e-09	439214	7.13905e-05	31.3578	FALSE	FALSE	FALSE
4	rs10201242	2	A	G	-0.0226288	0.02783	-0.054166	-0.11222	0.00397212	0.021256	0.041406	0.055547	0.073779	0.08067	0.07547	0.06325	1.2e-08	439214	6.99843e-05	30.7401	FALSE	FALSE	FALSE
5	rs10794579	10	C	T	0.0137267	-0.0012571	0.0010516	-0.0074597	0.00210335	0.011273	0.021965	0.028379	0.575021	0.5857	0.593	0.6034	6.79986e-11	439214	9.20902e-05	40.4508	FALSE	FALSE	FALSE
6	rs11057837	12	T	C	0.0217967	0.017676	0.051935	0.032996	0.00344421	0.019942	0.040486	0.056901	0.102576	0.1146	0.1107	0.1166	2.5e-10	439214	8.74692e-05	38.4209	FALSE	FALSE	FALSE
7	rs11099097	4	T	C	-0.0161746	-0.00099665	-0.0040095	0.0022696	0.00229432	0.012714	0.027725	0.042172	0.291413	0.3254	0.334	0.3249	1.80011e-12	439214	0.000108044	47.4592	FALSE	FALSE	FALSE
8	rs111928762	1	G	A	0.0516569	0.0099224	-0.027409	0.087453	0.00532804	0.032204	0.066399	0.095596	0.039955	0.04968	0.05425	0.04441	3.19963e-22	439214	0.000204715	89.9316	FALSE	FALSE	FALSE
9	rs112220485	17	C	T	0.0205179	0.012174	-0.013146	-0.010743	0.0037343	0.021152	0.042959	0.056041	0.085608	0.08715	0.08442	0.06716	3.89996e-08	439214	6.59087e-05	28.9498	FALSE	FALSE	FALSE
10	rs112758337	7	A	G	-0.0212571	-0.016004	-0.036147	-0.13434	0.00267849	0.015944	0.035481	0.052275	0.185556	0.1804	0.1745	0.1601	2.09991e-15	439214	0.000136576	59.994	FALSE	FALSE	FALSE
11	rs113177823	3	A	G	-0.0412221	-0.02286	0.044274	-0.018346	0.00464641	0.027546	0.061907	0.095644	0.054098	0.06108	0.05613	0.0586	7.19946e-19	439214	0.000173907	76.3954	FALSE	FALSE	FALSE
12	rs114165349	1	C	G	0.0903258	0.059921	0.04405	0.14436	0.00692945	0.037284	0.076578	0.10089	0.023148	0.03464	0.02967	0.03219	7.70016e-39	439214	0.000368974	162.118	FALSE	FALSE	FALSE
13	rs115692156	2	G	A	-0.11153	NA	NA	0.58907	0.0118551	NA	NA	0.25594	0.00884	NA	NA	0.01995	5.10035e-21	439214	0.000217976	95.7587	FALSE	FALSE	FALSE
14	rs116093870	10	C	T	0.0261595	0.0098361	-0.029943	-0.049754	0.0041275	0.025093	0.048444	0.06392	0.06791	0.05836	0.0497	0.04542	2.30001e-10	439214	8.66324e-05	38.0533	FALSE	FALSE	FALSE
15	rs11621792	14	T	C	0.0210752	0.0012723	-0.01253	-0.032859	0.00210348	0.011722	0.025572	0.037771	0.452905	0.4269	0.4204	0.3954	1.29987e-23	439214	0.000220112	96.697	FALSE	FALSE	FALSE
16	rs116734477	5	T	C	-0.0633493	-0.015418	0.051812	-0.012001	0.00526644	0.030271	0.058033	0.076649	0.040814	0.04335	0.0381	0.03157	2.49977e-33	439214	0.000314214	138.05	FALSE	FALSE	FALSE
17	rs11673631	19	C	G	0.0390031	-0.033035	-0.044059	-0.15486	0.00513811	0.027334	0.060529	0.089185	0.043425	0.05531	0.05079	0.04688	3.19963e-14	439214	0.000126383	55.5157	FALSE	FALSE	FALSE
18	rs11709868	3	T	G	-0.015551	0.010652	-0.0097976	-0.013009	0.00228244	0.012228	0.023274	0.030976	0.297035	0.2848	0.2777	0.2741	9.49948e-12	439214	0.000100992	44.3615	FALSE	FALSE	FALSE
19	rs118039278	6	A	G	0.0868026	-0.049943	-0.063271	-0.11714	0.00387054	0.025492	0.047293	0.060618	0.078706	0.06865	0.05738	0.05325	2.19786e-111	439214	0.0010927	480.453	FALSE	FALSE	FALSE
20	rs12046278	1	C	T	-0.0156231	-0.0060027	-0.0060031	0.0044535	0.00217266	0.011594	0.022696	0.029856	0.34509	0.3922	0.4074	0.4024	6.4003e-13	439214	0.000110326	48.4619	FALSE	FALSE	FALSE
21	rs12054451	3	G	T	0.0159506	0.0024046	0.032323	-0.0045888	0.00238162	0.013168	0.027328	0.041506	0.259497	0.2497	0.2385	0.2475	2.09991e-11	439214	9.77785e-05	42.9497	FALSE	FALSE	FALSE
22	rs12208357	6	T	C	0.0629791	-0.014066	-0.028081	-0.080539	0.0040818	0.021635	0.042146	0.058583	0.07008	0.0757	0.06919	0.06511	1e-53	439214	0.000516967	227.175	FALSE	FALSE	FALSE
23	rs12469941	2	T	C	0.0134202	0.01058	0.074311	0.081251	0.00209668	0.0128	0.029835	0.042563	0.400959	0.4369	0.4252	0.4671	1.5e-10	439214	8.65176e-05	38.0029	FALSE	FALSE	FALSE
24	rs1250258	2	T	C	0.0141509	-0.0053374	-0.016328	0.0019147	0.00235577	0.012888	0.024585	0.032215	0.736741	0.7318	0.7325	0.7706	1.89998e-09	439214	7.76777e-05	34.1196	FALSE	FALSE	FALSE
25	rs1260326	2	C	T	-0.0495555	-0.0065908	0.0052714	0.018151	0.00211469	0.011362	0.02192	0.028616	0.604525	0.6192	0.6314	0.6211	1.90108e-121	439214	0.00117421	516.335	FALSE	FALSE	FALSE
26	rs12603290	17	C	T	-0.0288448	0.018589	0.033153	-0.011146	0.00207989	0.011579	0.022458	0.028187	0.514724	0.5048	0.4973	0.5288	9.79941e-44	439214	0.00041565	182.635	FALSE	FALSE	FALSE
27	rs1277762	10	T	C	0.0171563	-0.017945	-0.067629	-0.076947	0.00286751	0.01554	0.032542	0.048659	0.843312	0.8285	0.8329	0.814	2.19999e-09	439214	7.7786e-05	34.1672	FALSE	FALSE	FALSE
28	rs12916	5	C	T	0.0549288	0.0092835	-0.012058	-0.017134	0.00212005	0.011935	0.02201	0.028452	0.400485	0.4262	0.4373	0.435	5.19996e-148	439214	0.00144883	637.265	FALSE	FALSE	FALSE
29	rs13076933	3	G	T	-0.0182624	0.0027838	0.038115	0.084884	0.00238248	0.014134	0.02885	0.042075	0.259424	0.2618	0.2585	0.268	1.80011e-14	439214	0.000128152	56.2931	FALSE	FALSE	FALSE
30	rs13230111	7	G	A	-0.0138317	0.0068502	-0.044022	0.0064416	0.00207813	0.01159	0.024966	0.037635	0.492349	0.4936	0.5003	0.4653	2.80027e-11	439214	9.56356e-05	42.0083	FALSE	FALSE	FALSE
31	rs13247874	7	T	C	-0.0215939	-0.02357	-0.088167	-0.12928	0.00261336	0.014928	0.033225	0.052114	0.197154	0.1924	0.1877	0.1796	1.39991e-16	439214	0.000147615	64.8438	FALSE	FALSE	FALSE
32	rs13389219	2	T	C	-0.0161286	0.010829	-0.0092984	-0.01473	0.00211805	0.011263	0.021809	0.028401	0.392571	0.404	0.4059	0.368	2.60016e-14	439214	0.000124062	54.4961	FALSE	FALSE	FALSE
33	rs1358980	6	T	C	0.0149035	0.008547	0.021678	0.0033907	0.00209447	0.011606	0.024924	0.037163	0.483147	0.4746	0.4716	0.4701	1.10002e-12	439214	0.000110931	48.7276	FALSE	FALSE	FALSE
34	rs138026891	2	T	C	-0.0687023	-0.033432	-0.14905	-0.36079	0.0101987	0.049811	0.11777	0.15992	0.010569	0.0236	0.01866	0.01425	1.59993e-11	439214	9.8717e-05	43.362	FALSE	FALSE	FALSE
35	rs138354	22	C	T	-0.0120708	-0.0050608	0.001211	-0.020443	0.00208392	0.01112	0.02128	0.028306	0.534598	0.5124	0.5063	0.4778	6.90001e-09	439214	7.25033e-05	31.8466	FALSE	FALSE	FALSE
36	rs138692741	19	T	C	0.0714986	0.054308	0.056513	-0.060097	0.00568647	0.029869	0.069206	0.10736	0.035781	0.04964	0.04553	0.03598	2.99985e-36	439214	0.000352739	154.982	FALSE	FALSE	FALSE
37	rs145730801	14	C	T	0.0374641	0.02199	0.068759	0.04993	0.00515235	0.039666	0.075374	0.10701	0.044385	0.02396	0.0205	0.0149	3.59998e-13	439214	0.000119064	52.3005	FALSE	FALSE	FALSE
38	rs146534110	6	T	G	0.0667337	-0.083286	0.0026742	0.042887	0.00906368	0.055438	0.10909	0.12566	0.013315	0.018	0.01036	0.008184	1.80011e-13	439214	0.000117015	51.4002	FALSE	FALSE	FALSE
39	rs147539187	6	G	C	-0.0227347	-0.049512	-0.05908	-0.11029	0.00398012	0.02608	0.05454	0.080476	0.073744	0.06102	0.04923	0.04051	1.09999e-08	439214	7.061e-05	31.0149	FALSE	FALSE	FALSE
40	rs148601586	19	G	C	0.183504	0.0524	0.22928	0.39243	0.00917667	0.060246	0.12047	0.14499	0.013309	0.01809	0.009634	0.005975	5.90065e-89	439214	0.000884398	388.782	FALSE	FALSE	FALSE
41	rs148933445	19	A	G	-0.573249	-0.032674	0.18215	-0.06363	0.00759178	0.043694	0.1182	0.19924	0.021557	0.02986	0.02435	0.02088	1e-200	439214	0.0138625	6174.15	FALSE	FALSE	FALSE
42	rs150503754	19	C	T	-0.0517861	-0.093017	-0.11411	-0.13968	0.00867735	0.044712	0.096607	0.13287	0.014979	0.0281	0.02466	0.02752	2.39999e-09	439214	7.91379e-05	34.7611	FALSE	FALSE	FALSE
43	rs150820726	19	T	A	0.0717565	-0.037107	0.15447	0.26794	0.0105629	0.053375	0.14324	0.20244	0.010375	0.02758	0.02526	0.03328	1.10002e-11	439214	0.000105733	46.4442	FALSE	FALSE	FALSE
44	rs1561139	16	T	G	-0.0131421	0.0042682	0.013463	-0.027918	0.0021042	0.011712	0.022457	0.028079	0.424334	0.3878	0.3739	0.3593	4.20001e-10	439214	8.43797e-05	37.0637	FALSE	FALSE	FALSE
45	rs17036085	1	G	A	-0.0684968	0.055867	0.0041332	-0.19048	0.00943874	0.051935	0.12194	0.17355	0.012178	0.02555	0.02181	0.0309	4.00037e-13	439214	0.000112882	49.5848	FALSE	FALSE	FALSE
46	rs17050272	2	A	G	-0.0244302	0.026073	0.02766	0.064773	0.00210465	0.011282	0.021754	0.028393	0.40926	0.4478	0.462	0.4936	3.80014e-31	439214	0.000288589	126.788	FALSE	FALSE	FALSE
47	rs174564	11	G	A	-0.0450573	0.01016	0.012951	0.013101	0.00218206	0.011718	0.022982	0.030329	0.348509	0.3702	0.381	0.3818	1e-94	439214	0.000921898	405.282	FALSE	FALSE	FALSE
48	rs17476364	10	C	T	-0.0209325	-0.0060053	-0.037057	-0.013319	0.00334727	0.019262	0.036942	0.047212	0.108391	0.09232	0.08229	0.07224	4e-10	439214	8.46915e-05	37.2007	FALSE	FALSE	FALSE
49	rs17569873	20	T	C	0.0183445	-0.02109	-0.05822	-0.06437	0.00259488	0.01619	0.038427	0.056872	0.201289	0.1871	0.1813	0.153	1.59993e-12	439214	0.000108206	47.5305	FALSE	FALSE	FALSE
50	rs183130	16	T	C	-0.0478017	-0.0035798	-0.0078977	0.019891	0.00222241	0.01195	0.0229	0.030456	0.323911	0.3138	0.3076	0.293	1.30017e-102	439214	0.0010008	440.003	FALSE	FALSE	FALSE
51	rs188608977	1	T	G	0.0621212	-0.11418	NA	-0.097033	0.0103688	0.067411	NA	0.18074	0.010581	0.01102	NA	0.01208	2.1e-09	439214	8.0801e-05	35.4916	FALSE	FALSE	FALSE
52	rs2043085	15	C	T	-0.0193562	0.0051562	-0.0030589	0.024518	0.00213525	0.011796	0.025347	0.037501	0.612252	0.6087	0.6071	0.5957	1.20005e-19	439214	0.000177889	78.145	FALSE	FALSE	FALSE
53	rs2068888	10	A	G	-0.0241729	0.0026269	-0.012512	-0.049458	0.00208746	0.011109	0.021396	0.028054	0.4508	0.4564	0.4563	0.4662	5.19996e-31	439214	0.000289336	127.116	FALSE	FALSE	FALSE
54	rs2073547	7	G	A	0.0312042	0.038418	0.022972	0.023676	0.00266416	0.013864	0.027963	0.037419	0.183953	0.2367	0.2523	0.2741	1.10002e-31	439214	0.000292333	128.434	FALSE	FALSE	FALSE
55	rs2137234	4	C	T	0.0152817	-0.0036012	0.054006	0.061335	0.00262327	0.014239	0.026601	0.034792	0.195281	0.1816	0.17	0.1703	5.69994e-09	439214	7.33969e-05	32.2392	FALSE	FALSE	FALSE
56	rs2160994	12	C	T	0.0172687	0.0037847	0.039873	0.050738	0.00217691	0.012223	0.023291	0.029158	0.647429	0.6516	0.656	0.6543	2.09991e-15	439214	0.000136141	59.8028	FALSE	FALSE	FALSE
57	rs2199048	17	G	A	-0.0132194	-0.0042565	-0.00055849	-0.0017487	0.00224306	0.013546	0.027809	0.038886	0.313756	0.291	0.2813	0.2607	3.79997e-09	439214	7.5253e-05	33.0545	FALSE	FALSE	FALSE
58	rs2238162	13	T	C	-0.0226439	0.0030482	0.0014829	0.026677	0.00208185	0.011186	0.021581	0.028167	0.522997	0.538	0.5474	0.5435	1.50003e-27	439214	0.000255831	112.393	FALSE	FALSE	FALSE
59	rs2256814	20	A	G	0.0145175	0.0091918	-0.0094708	-0.082816	0.00261621	0.014212	0.028181	0.037366	0.197913	0.206	0.2045	0.1826	2.90001e-08	439214	6.69128e-05	29.3909	FALSE	FALSE	FALSE
60	rs2446066	12	T	G	0.0155774	-0.0017897	-0.0047646	0.048186	0.00273619	0.014782	0.028624	0.037189	0.17489	0.1767	0.1715	0.1655	1.2e-08	439214	7.0032e-05	30.7611	FALSE	FALSE	FALSE
61	rs2737263	8	T	G	-0.0185263	-0.0015922	-0.040442	0.017932	0.00231348	0.012823	0.025394	0.033595	0.280253	0.2811	0.2809	0.2915	1.20005e-15	439214	0.000138464	60.8236	FALSE	FALSE	FALSE
62	rs2738447	19	C	A	0.0436273	-0.010807	-0.040228	-0.066319	0.00209036	0.011256	0.021685	0.028313	0.592706	0.5813	0.5801	0.5958	9.8992e-97	439214	0.000918954	403.987	FALSE	FALSE	FALSE
63	rs2761311	10	T	C	0.012077	5.4962e-05	-0.031926	0.014512	0.00211012	0.013751	0.027212	0.037818	0.571902	0.544	0.5406	0.5354	1e-08	439214	7.14189e-05	31.3703	FALSE	FALSE	FALSE
64	rs278981	4	C	T	0.0148256	-0.006165	0.00013903	-0.020504	0.00239561	0.013324	0.026261	0.033909	0.758151	0.754	0.7563	0.7624	6.1e-10	439214	8.06036e-05	35.4049	FALSE	FALSE	FALSE
65	rs28406917	7	T	C	0.0134005	0.0023134	-0.017174	-0.017006	0.00210735	0.011676	0.025682	0.03799	0.427571	0.4321	0.4351	0.439	2e-10	439214	8.79026e-05	38.6113	FALSE	FALSE	FALSE
66	rs28601761	8	G	C	-0.07256	0.014318	0.007389	-0.03062	0.00212854	0.011735	0.025129	0.037854	0.418842	0.4297	0.4341	0.4173	1e-200	439214	0.00256312	1128.65	TRUE	TRUE	FALSE
67	rs34042070	16	G	C	0.0494204	0.0030757	0.0086681	0.044525	0.00267088	0.014461	0.030271	0.044355	0.187904	0.1935	0.1868	0.199	1.9002e-76	439214	0.000745394	327.63	FALSE	FALSE	FALSE
68	rs35081008	19	T	C	-0.0311143	0.0016795	-0.0099492	-0.022702	0.00290126	0.015956	0.03458	0.049653	0.148139	0.1634	0.1615	0.14	7.8001e-27	439214	0.000244336	107.342	FALSE	FALSE	FALSE
69	rs35764292	2	G	A	0.0509038	-0.035157	0.0066344	0.010192	0.00532869	0.029402	0.055516	0.070485	0.040457	0.04409	0.03766	0.03261	1.29987e-21	439214	0.000201182	88.3792	FALSE	FALSE	FALSE
70	rs35882350	12	G	A	0.0135528	0.023407	0.038202	0.030972	0.0023664	0.012881	0.025022	0.033099	0.261055	0.2687	0.2701	0.2653	1e-08	439214	7.08651e-05	31.127	FALSE	FALSE	FALSE
71	rs3746337	20	T	C	0.0156368	-0.0071783	-0.051568	-0.048975	0.00207666	0.011572	0.022335	0.028063	0.489153	0.5002	0.5073	0.5002	5.10035e-14	439214	0.000122197	53.677	FALSE	FALSE	FALSE
72	rs375972689	19	G	T	0.208536	0.11372	NA	-0.1408	0.0100741	0.077988	NA	0.15714	0.010683	0.009333	NA	0.007677	3.50026e-95	439214	0.000919223	404.105	FALSE	FALSE	FALSE
73	rs3780181	9	G	A	-0.0259729	-0.016366	-0.05232	0.00084952	0.00417003	0.022304	0.048977	0.077222	0.067627	0.07992	0.07705	0.0593	4.70002e-10	439214	8.50708e-05	37.3673	FALSE	FALSE	FALSE
74	rs3822855	6	T	G	0.0148392	-0.010584	-0.030899	-0.03087	0.00211668	0.011269	0.021968	0.028434	0.401636	0.426	0.4281	0.4266	2.39994e-12	439214	0.00010584	46.491	FALSE	FALSE	FALSE
75	rs4307732	11	A	G	0.0481874	0.009141	-0.025761	-0.045776	0.00338596	0.017583	0.034063	0.04511	0.105893	0.1231	0.1212	0.1405	5.79963e-46	439214	0.000439697	193.205	FALSE	FALSE	FALSE
76	rs4470903	7	G	C	0.0345326	0.014778	0.030155	0.026537	0.00253303	0.013787	0.027115	0.036003	0.214994	0.2141	0.2141	0.2084	2.60016e-42	439214	0.00040252	176.863	FALSE	FALSE	FALSE
77	rs454715	19	G	T	-0.0235286	0.022263	-0.018613	0.025022	0.0020918	0.012776	0.028219	0.040944	0.582689	0.6247	0.6348	0.6751	2.39994e-29	439214	0.000269227	118.28	FALSE	FALSE	FALSE
78	rs45537841	7	T	C	-0.0158986	0.0032796	-0.018852	-0.074423	0.00270418	0.014444	0.028119	0.036741	0.180708	0.1926	0.1914	0.1879	4.09996e-09	439214	7.48452e-05	32.8754	FALSE	FALSE	FALSE
79	rs4671050	2	T	G	-0.0196981	0.00097408	-0.019677	-0.076015	0.00222973	0.01272	0.028395	0.038849	0.316138	0.334	0.3355	0.3491	1e-18	439214	0.000167774	73.7006	FALSE	FALSE	FALSE
80	rs4687614	3	A	G	0.0269271	-0.010734	0.046784	0.088348	0.0045666	0.02771	0.05654	0.081924	0.945247	0.9489	0.9588	0.9536	3.69999e-09	439214	7.5052e-05	32.9662	FALSE	FALSE	FALSE
81	rs4689088	4	A	G	0.0124572	-0.0031935	0.011243	0.0043351	0.00214057	0.011417	0.022053	0.028815	0.618684	0.6011	0.5976	0.6204	5.89997e-09	439214	7.32192e-05	32.1611	FALSE	FALSE	FALSE
82	rs472495	1	T	G	0.0407634	-0.008663	-0.028343	-0.029709	0.00217172	0.011597	0.022662	0.029881	0.649019	0.6229	0.6174	0.5967	1.29987e-78	439214	0.000757028	332.748	FALSE	FALSE	FALSE
83	rs4782568	16	G	C	-0.0182854	0.00065839	-0.028302	0.034543	0.00210073	0.011812	0.025495	0.038351	0.450839	0.4818	0.4946	0.4806	3.19963e-18	439214	0.000165562	72.7288	TRUE	TRUE	TRUE
84	rs478975	1	A	G	0.0141364	-0.011036	-0.036176	-0.0099087	0.00217403	0.012005	0.026175	0.040122	0.642584	0.6028	0.594	0.5834	7.89951e-11	439214	9.17934e-05	40.3205	FALSE	FALSE	FALSE
85	rs4803818	19	T	C	0.0417009	0.059962	0.060212	-0.11315	0.00686676	0.033605	0.065065	0.088482	0.023044	0.03793	0.03427	0.03522	1.29999e-09	439214	7.82986e-05	34.3924	FALSE	FALSE	FALSE
86	rs546240	11	T	C	-0.0118734	-0.0015529	0.008118	0.0044718	0.00214585	0.01153	0.022412	0.028743	0.619967	0.6136	0.614	0.584	3.09999e-08	439214	6.64309e-05	29.1792	FALSE	FALSE	FALSE
87	rs556107	1	T	C	0.0358479	0.0053297	0.011219	0.048045	0.00207937	0.012413	0.028568	0.04138	0.523242	0.5481	0.554	0.5506	1.29987e-66	439214	0.000641148	281.78	FALSE	FALSE	FALSE
88	rs55637835	1	T	C	-0.018802	-0.013255	-0.0049214	-0.091818	0.00323408	0.019723	0.042443	0.063677	0.120855	0.1105	0.101	0.1066	6.1e-09	439214	7.51213e-05	32.9967	FALSE	FALSE	FALSE
89	rs55714927	17	T	C	-0.0321831	0.041046	0.069382	0.063637	0.00264686	0.014315	0.028764	0.038227	0.190338	0.2127	0.2202	0.2309	5.10035e-34	439214	0.000319238	140.258	FALSE	FALSE	FALSE
90	rs55831924	8	T	C	0.0182553	0.0077701	-0.018227	0.010156	0.00217539	0.014348	0.028593	0.038613	0.361347	0.339	0.3333	0.3405	4.79954e-17	439214	0.000153815	67.5676	FALSE	FALSE	FALSE
91	rs581080	9	C	G	0.0185579	0.014036	-0.019181	-0.0079601	0.00270151	0.014137	0.026558	0.035163	0.818992	0.815	0.8229	0.8363	6.4003e-12	439214	0.000102109	44.8522	FALSE	FALSE	FALSE
92	rs58148580	4	T	C	0.0214934	0.0061208	-0.038457	-0.049326	0.00332019	0.017318	0.033841	0.044608	0.10978	0.118	0.1134	0.1154	9.60064e-11	439214	9.02944e-05	39.662	FALSE	FALSE	FALSE
93	rs59328596	8	A	G	-0.0210021	-0.0042021	0.020147	0.06679	0.00292183	0.016025	0.030813	0.041154	0.148104	0.1582	0.1572	0.1632	6.59933e-13	439214	0.000111303	48.8913	FALSE	FALSE	FALSE
94	rs597808	12	G	A	0.0216847	0.0031016	0.001721	0.048791	0.00208463	0.011851	0.025521	0.037861	0.515902	0.56	0.5743	0.5543	2.39994e-25	439214	0.000234875	103.184	FALSE	FALSE	FALSE
95	rs6072279	20	A	G	0.0292319	-0.0040529	-0.0084663	0.0011469	0.00208189	0.011138	0.021531	0.028075	0.473669	0.4887	0.4934	0.5096	8.69961e-45	439214	0.000426067	187.214	FALSE	FALSE	FALSE
96	rs6073958	20	C	T	0.0423193	0.0051193	0.02919	0.060557	0.00260555	0.013629	0.026213	0.035091	0.198642	0.2119	0.211	0.1863	2.49977e-59	439214	0.00057017	250.569	FALSE	FALSE	FALSE
97	rs61754230	12	T	C	0.0432231	0.060326	0.085361	-0.0097932	0.00745837	0.046954	0.076495	0.096793	0.019787	0.01584	0.01445	0.01114	6.80002e-09	439214	7.24707e-05	31.8323	FALSE	FALSE	FALSE
98	rs62119267	19	C	A	-0.33464	0.058345	-0.092015	0.03919	0.00708026	0.044907	0.095607	0.11842	0.022316	0.02519	0.01652	0.01319	1e-200	439214	0.00488653	2156.76	FALSE	FALSE	FALSE
99	rs62122481	2	A	C	0.0841137	-0.0023701	-0.0085434	0.033961	0.00214492	0.012251	0.026241	0.040873	0.376906	0.3436	0.3374	0.3193	1e-200	439214	0.00332315	1464.43	FALSE	FALSE	FALSE
100	rs6426328	1	T	G	0.0122017	0.014383	0.0098244	-0.0082278	0.00207321	0.012154	0.026759	0.037558	0.489784	0.4517	0.4386	0.4209	4e-09	439214	7.44097e-05	32.684	FALSE	FALSE	FALSE
101	rs6475606	9	T	C	-0.017332	-0.004655	0.0053374	-0.029689	0.00207721	0.011226	0.021568	0.02815	0.484473	0.4522	0.4355	0.4444	7.19946e-17	439214	0.000150054	65.9155	FALSE	FALSE	FALSE
102	rs6560499	9	A	G	-0.0121606	0.0010475	-0.011654	-0.061149	0.00211507	0.011758	0.025084	0.03752	0.575961	0.5938	0.6073	0.6013	8.99995e-09	439214	7.22335e-05	31.7281	FALSE	FALSE	FALSE
103	rs6602909	13	C	T	0.021441	0.0017599	0.021776	0.03009	0.0022203	0.012296	0.026576	0.040134	0.327566	0.3404	0.3402	0.3423	4.60045e-22	439214	0.00020252	88.9674	FALSE	FALSE	FALSE
104	rs6689611	1	A	G	-0.132408	0.065361	0.047362	0.10687	0.00950251	0.05412	0.096773	0.11345	0.012374	0.01571	0.008196	0.006905	3.90032e-44	439214	0.00042851	188.287	FALSE	FALSE	FALSE
105	rs67038483	21	T	C	0.0278083	0.01686	0.0051406	0.040593	0.0050196	0.027407	0.062036	0.096704	0.044994	0.06769	0.06726	0.06945	2.99999e-08	439214	6.64568e-05	29.1906	FALSE	FALSE	FALSE
106	rs6874202	5	C	T	0.0312135	0.014859	0.028517	0.036628	0.00215543	0.011848	0.025334	0.038007	0.634225	0.6351	0.6405	0.6521	1.59993e-47	439214	0.000452035	198.629	FALSE	FALSE	FALSE
107	rs6940814	6	G	A	-0.0199476	-0.0018209	-0.013014	-0.025165	0.00210823	0.011353	0.021734	0.028368	0.587465	0.5705	0.5669	0.5307	2.99985e-21	439214	0.000192865	84.7251	FALSE	FALSE	FALSE
108	rs7108486	11	C	T	-0.0428485	0.042928	-0.0049532	0.083547	0.00689551	0.036999	0.069674	0.088508	0.023722	0.03379	0.02901	0.02244	5.19996e-10	439214	8.50405e-05	37.354	FALSE	FALSE	FALSE
109	rs71311871	3	G	A	-0.0263353	0.0064438	0.00085201	0.026153	0.00377144	0.020226	0.03824	0.049432	0.08307	0.08406	0.07768	0.08175	2.90001e-12	439214	0.000105654	46.4095	FALSE	FALSE	FALSE
110	rs7249565	19	A	G	0.0145524	0.0032499	0.024949	0.037365	0.00208362	0.011298	0.021782	0.028315	0.41494	0.4208	0.4253	0.4319	2.90001e-12	439214	0.000102822	45.1652	FALSE	FALSE	FALSE
111	rs72631343	17	G	C	-0.0278921	0.031857	-0.03317	-0.028446	0.00310009	0.016393	0.032144	0.042379	0.128891	0.1422	0.1384	0.1399	2.29985e-19	439214	0.000174698	76.7428	FALSE	FALSE	FALSE
112	rs72663045	4	G	T	0.0423576	0.073462	0.056191	0.078925	0.00734377	0.040324	0.07339	0.091335	0.020719	0.02653	0.02038	0.01932	8e-09	439214	7.28063e-05	31.9797	FALSE	FALSE	FALSE
113	rs72823013	10	A	G	-0.0228563	-0.0087595	0.054478	0.05998	0.00313773	0.018216	0.034969	0.045439	0.126195	0.1151	0.1071	0.1008	3.19963e-13	439214	0.000115212	50.6084	FALSE	FALSE	FALSE
114	rs73075609	20	T	C	0.0486153	0.034606	0.044223	-0.0012381	0.00647857	0.040786	0.087006	0.11109	0.026797	0.02866	0.02301	0.01364	6.20012e-14	439214	0.000123272	54.1494	FALSE	FALSE	FALSE
115	rs74454529	17	A	G	0.0282637	0.026612	0.020236	0.039116	0.00439664	0.020976	0.040617	0.053768	0.05994	0.08349	0.0837	0.0775	1.29999e-10	439214	9.00244e-05	39.5434	FALSE	FALSE	FALSE
116	rs75331444	2	A	G	-0.0903607	-0.0048646	-0.075994	-0.088322	0.00418412	0.022362	0.042958	0.05619	0.065607	0.07576	0.0726	0.07659	1.99986e-103	439214	0.00100108	440.127	FALSE	FALSE	FALSE
117	rs7569317	2	C	T	0.0180783	0.0080812	0.012171	0.0033739	0.0020715	0.011117	0.021163	0.027951	0.530625	0.5316	0.535	0.5186	2.60016e-18	439214	0.000162799	71.5151	FALSE	FALSE	FALSE
118	rs7590687	2	C	T	-0.0430516	-0.012421	0.0013322	0.12759	0.00398578	0.023879	0.053991	0.077382	0.923067	0.9126	0.9166	0.924	3.40017e-27	439214	0.000263242	115.649	FALSE	FALSE	FALSE
119	rs7603427	2	T	C	0.0135724	-0.00013532	0.03382	0.051072	0.00207851	0.012069	0.027088	0.037758	0.53344	0.51	0.4991	0.4767	6.59933e-11	439214	9.1693e-05	40.2764	FALSE	FALSE	FALSE
120	rs76186504	1	T	C	-0.11643	0.017277	-0.001321	-0.093765	0.0066216	0.035187	0.070715	0.1027	0.025023	0.03497	0.03131	0.0207	3.29989e-69	439214	0.000661445	290.707	FALSE	FALSE	FALSE
121	rs7734476	5	A	G	0.019942	-0.0093182	-0.02083	-0.0083298	0.00208686	0.011197	0.021763	0.02848	0.550001	0.5373	0.5301	0.5265	1.20005e-21	439214	0.000196853	86.4773	FALSE	FALSE	FALSE
122	rs77498041	11	A	G	-0.0162677	0.039227	0.010903	0.060877	0.00265126	0.014765	0.028367	0.037204	0.19111	0.1813	0.1763	0.1781	8.50002e-10	439214	8.18192e-05	35.9389	FALSE	FALSE	FALSE
123	rs77542162	17	G	A	0.115967	0.0050147	-0.071643	-0.22038	0.00701839	0.04892	0.12849	0.21097	0.022483	0.02279	0.01541	0.01005	2.49977e-61	439214	0.000591122	259.782	FALSE	FALSE	FALSE
124	rs79149284	19	T	C	0.0335656	-0.012286	-0.083874	-0.14559	0.00533765	0.03351	0.065374	0.084693	0.038377	0.04184	0.03438	0.03143	3.2e-10	439214	8.31562e-05	36.5262	FALSE	FALSE	FALSE
125	rs79220007	6	C	T	-0.0537922	0.019252	0.026605	-0.0017418	0.00390806	0.025075	0.050608	0.066035	0.076094	0.06137	0.05294	0.04429	4.19952e-43	439214	0.000406862	178.771	FALSE	FALSE	FALSE
126	rs8016418	14	A	T	0.0197194	-0.0087272	0.016025	-0.028862	0.00214984	0.012545	0.027735	0.041149	0.374825	0.3812	0.3863	0.3926	4.60045e-20	439214	0.000182242	80.0573	FALSE	FALSE	FALSE
127	rs9297994	8	A	G	-0.0291083	-0.0073602	-0.014497	-0.017099	0.00220081	0.011668	0.022466	0.029392	0.664535	0.6461	0.6429	0.6317	6.20012e-40	439214	0.000377771	165.984	FALSE	FALSE	FALSE
128	rs9482772	6	C	T	0.0177235	-0.0099152	-0.010715	0.0065447	0.00208937	0.011635	0.022577	0.028324	0.448075	0.4512	0.4551	0.4401	2.19989e-17	439214	0.000155367	68.2498	FALSE	FALSE	FALSE
129	rs9496567	6	A	G	-0.0190492	0.00065304	-0.033697	-0.060019	0.00242335	0.014123	0.030124	0.044762	0.243555	0.2168	0.2051	0.2161	3.80014e-15	439214	0.000133708	58.7341	FALSE	FALSE	FALSE
130	rs964184	11	C	G	-0.0765255	-0.00074173	-0.0043162	0.0072676	0.00305668	0.01584	0.030171	0.040041	0.86677	0.8559	0.8611	0.8549	2.50035e-138	439214	0.00135253	594.854	FALSE	FALSE	FALSE
131	rs9834932	3	G	A	-0.0317059	0.039292	0.036979	0.057938	0.00365151	0.019907	0.037408	0.048171	0.088856	0.08767	0.08088	0.08513	3.90032e-18	439214	0.000162774	71.5038	FALSE	FALSE	FALSE
	Abbreviations: Chr, chromosome; COVID-19, coronavirus disease 2019; EA, effect allele; EAF, effect allele frequency; MR, Mendelian randomization; NA, not available; OA, other allele; SE, standard error; SNV = single nucleptide variant.

## Sheet: Table S3
Table S3.
The characteristics of all SNVs included in MR analyses estimating the causal effect of genetically predicted serum LDL-cholesterol levels (exposure) on risk of COVID-19 susceptibility (outcome1), hospitalization (outcome2), and severity (outcome2).
					Beta				SE				EAF				P-value	N	R²	F-statistic	palindromic ambiguous
	SNV	Chr	EA	OA	exposure	outcome1	outcome2	outcome3	exposure	outcome1	outcome2	outcome3	exposure	outcome1	outcome2	outcome3	exposure	exposure	exposure	exposure	outcome1	outcome2	outcome3
1	rs1010759	20	A	G	-0.0231042	-0.030027	0.0010596	-0.028012	0.00300476	0.015973	0.029064	0.038723	0.140367	0.1314	0.1175	0.1151	1.50003e-14	440546	0.000128822	56.7591	FALSE	FALSE	FALSE
2	rs10231941	7	C	T	0.0198565	0.016716	0.0453	0.021597	0.00272709	0.015314	0.033787	0.052435	0.177717	0.1864	0.1842	0.1917	3.29989e-13	440546	0.000115235	50.7721	FALSE	FALSE	FALSE
3	rs11014204	10	T	C	0.0137924	-0.017505	0.017202	0.030403	0.00233007	0.012471	0.023548	0.031388	0.280227	0.2574	0.2438	0.2451	3.2e-09	440546	7.67388e-05	33.8094	FALSE	FALSE	FALSE
4	rs11065385	12	G	A	-0.0244904	-0.0046234	-0.012633	-0.0046769	0.00225744	0.011822	0.022667	0.029803	0.690891	0.6695	0.6668	0.6577	1.99986e-27	440546	0.000256179	112.887	FALSE	FALSE	FALSE
5	rs11099097	4	T	C	-0.0181876	-0.00099665	-0.0040095	0.0022696	0.00230231	0.012714	0.027725	0.042172	0.291333	0.3254	0.334	0.3249	2.80027e-15	440546	0.000136588	60.1813	FALSE	FALSE	FALSE
6	rs113177823	3	A	G	-0.0411737	-0.02286	0.044274	-0.018346	0.00466039	0.027546	0.061907	0.095644	0.054136	0.06108	0.05613	0.0586	1e-18	440546	0.000173614	76.4979	FALSE	FALSE	FALSE
7	rs114165349	1	C	G	0.056229	0.059921	0.04405	0.14436	0.00695521	0.037284	0.076578	0.10089	0.023172	0.03464	0.02967	0.03219	6.20012e-16	440546	0.000143131	63.0643	FALSE	FALSE	FALSE
8	rs115458560	1	C	T	-0.0503391	0.03861	-0.069017	-0.11779	0.0077049	0.046328	0.077218	0.093858	0.018563	0.02017	0.01274	0.008787	6.4003e-11	440546	9.23318e-05	40.68	FALSE	FALSE	FALSE
9	rs11621792	14	T	C	0.0191489	0.0012723	-0.01253	-0.032859	0.00211033	0.011722	0.025572	0.037771	0.452867	0.4269	0.4204	0.3954	1.10002e-19	440546	0.000181711	80.0662	FALSE	FALSE	FALSE
10	rs116734477	5	T	C	-0.0473368	-0.015418	0.051812	-0.012001	0.0052819	0.030271	0.058033	0.076649	0.040837	0.04335	0.0381	0.03157	3.19963e-19	440546	0.000175539	77.3463	FALSE	FALSE	FALSE
11	rs117139027	8	A	G	-0.0571106	NA	NA	-0.050336	0.00792993	NA	NA	0.14392	0.017594	NA	NA	0.008957	5.90065e-13	440546	0.000112751	49.6772	FALSE	FALSE	FALSE
12	rs118039278	6	A	G	0.0835056	-0.049943	-0.063271	-0.11714	0.00388533	0.025492	0.047293	0.060618	0.078672	0.06865	0.05738	0.05325	1.79887e-102	440546	0.00101087	445.784	FALSE	FALSE	FALSE
13	rs12162782	22	G	T	0.0129592	0.0051262	-0.03007	-0.030251	0.00219352	0.012048	0.023376	0.029402	0.344365	0.3692	0.3762	0.3928	3.50002e-09	440546	7.58346e-05	33.411	FALSE	FALSE	FALSE
14	rs12208357	6	T	C	0.0569843	-0.014066	-0.028081	-0.080539	0.00409617	0.021635	0.042146	0.058583	0.070102	0.0757	0.06919	0.06511	5.40008e-44	440546	0.000423356	186.586	FALSE	FALSE	FALSE
15	rs12246352	10	G	A	0.0257335	-0.0036368	-0.062084	0.0081341	0.00342791	0.019927	0.042303	0.06299	0.103895	0.09611	0.08556	0.07613	6.00067e-14	440546	0.000123305	54.328	FALSE	FALSE	FALSE
16	rs12445804	16	A	G	0.0229888	0.0052274	0.012091	0.0017403	0.0040052	0.021656	0.047235	0.071869	0.074901	0.095	0.0939	0.09871	9.49992e-09	440546	7.32383e-05	32.2671	FALSE	FALSE	FALSE
17	rs1250258	2	T	C	0.0137745	-0.0053374	-0.016328	0.0019147	0.00236771	0.012888	0.024585	0.032215	0.736649	0.7318	0.7325	0.7706	5.99998e-09	440546	7.36169e-05	32.4339	FALSE	FALSE	FALSE
18	rs1260326	2	C	T	-0.0347299	-0.0065908	0.0052714	0.018151	0.00212546	0.011362	0.02192	0.028616	0.604443	0.6192	0.6314	0.6211	5.10035e-60	440546	0.000576768	254.239	FALSE	FALSE	FALSE
19	rs12916	5	C	T	0.0621175	0.0092835	-0.012058	-0.017134	0.00212705	0.011935	0.02201	0.028452	0.400537	0.4262	0.4373	0.435	1.69824e-187	440546	0.00185295	817.82	FALSE	FALSE	FALSE
20	rs13076933	3	G	T	-0.020994	0.0027838	0.038115	0.084884	0.00239027	0.014134	0.02885	0.042075	0.259454	0.2618	0.2585	0.268	1.59993e-18	440546	0.000169369	74.6269	FALSE	FALSE	FALSE
21	rs13121616	4	G	A	0.0128507	-0.00023334	0.0172	0.0040104	0.00226135	0.012074	0.023154	0.030869	0.693553	0.6916	0.6957	0.7271	1.29999e-08	440546	7.0197e-05	30.927	FALSE	FALSE	FALSE
22	rs1350559	8	G	C	0.0137824	0.018942	0.048321	0.0051438	0.00213685	0.012588	0.027826	0.040356	0.401347	0.3964	0.3968	0.4267	1.09999e-10	440546	9.12798e-05	40.2165	FALSE	FALSE	TRUE
23	rs145730801	14	C	T	0.0359995	0.02199	0.068759	0.04993	0.00516918	0.039666	0.075374	0.10701	0.044378	0.02396	0.0205	0.0149	3.29989e-12	440546	0.00010992	48.4299	FALSE	FALSE	FALSE
24	rs146433259	5	T	C	-0.0569699	0.025047	0.093222	0.23483	0.0103828	0.061085	0.13755	0.1876	0.011736	0.01969	0.01409	0.007407	4.09996e-08	440546	7.5286e-05	33.1693	FALSE	FALSE	FALSE
25	rs146534110	6	T	G	0.0680211	-0.083286	0.0026742	0.042887	0.00910045	0.055438	0.10909	0.12566	0.013304	0.018	0.01036	0.008184	7.8001e-14	440546	0.000121474	53.5211	FALSE	FALSE	FALSE
26	rs1551891	19	A	G	-0.173628	-0.01974	-0.059648	-0.11071	0.00366029	0.021647	0.04795	0.073118	0.088107	0.0851	0.07844	0.07501	1e-200	440546	0.00484422	2144.48	FALSE	FALSE	FALSE
27	rs17050272	2	A	G	-0.0205597	0.026073	0.02766	0.064773	0.00211549	0.011282	0.021754	0.028393	0.409275	0.4478	0.462	0.4936	2.49977e-22	440546	0.000204392	90.0621	FALSE	FALSE	FALSE
28	rs174564	11	G	A	-0.0318977	0.01016	0.012951	0.013101	0.0021896	0.011718	0.022982	0.030329	0.348557	0.3702	0.381	0.3818	4.49987e-48	440546	0.000462061	203.652	FALSE	FALSE	FALSE
29	rs17476364	10	C	T	-0.0216418	-0.0060053	-0.037057	-0.013319	0.00335937	0.019262	0.036942	0.047212	0.108328	0.09232	0.08229	0.07224	1.2e-10	440546	9.04821e-05	39.8649	FALSE	FALSE	FALSE
30	rs17569873	20	T	C	0.0171196	-0.02109	-0.05822	-0.06437	0.00260335	0.01619	0.038427	0.056872	0.201299	0.1871	0.1813	0.153	4.79954e-11	440546	9.42417e-05	41.5215	FALSE	FALSE	FALSE
31	rs183130	16	T	C	-0.0329541	-0.0035798	-0.0078977	0.019891	0.00223034	0.01195	0.0229	0.030456	0.323808	0.3138	0.3076	0.293	2.09991e-49	440546	0.000475561	209.605	FALSE	FALSE	FALSE
32	rs1883711	20	C	G	0.10277	0.044967	-0.082296	-0.056232	0.0060919	0.031332	0.062658	0.082327	0.031412	0.05154	0.04993	0.05212	7.50067e-64	440546	0.000642684	283.313	FALSE	FALSE	FALSE
33	rs2043085	15	C	T	-0.017018	0.0051562	-0.0030589	0.024518	0.00214177	0.011796	0.025347	0.037501	0.612225	0.6087	0.6071	0.5957	1.9002e-15	440546	0.000137511	60.588	FALSE	FALSE	FALSE
34	rs2066714	9	C	T	0.0210151	0.0032938	0.00014362	0.020037	0.00310964	0.01738	0.035221	0.052093	0.128775	0.1184	0.1056	0.1066	1.39991e-11	440546	9.90957e-05	43.6603	FALSE	FALSE	FALSE
35	rs2068888	10	A	G	-0.0192081	0.0026269	-0.012512	-0.049458	0.00209421	0.011109	0.021396	0.028054	0.450695	0.4564	0.4563	0.4662	4.60045e-20	440546	0.000182682	80.494	FALSE	FALSE	FALSE
36	rs2073547	7	G	A	0.0355498	0.038418	0.022972	0.023676	0.00267287	0.013864	0.027963	0.037419	0.184007	0.2367	0.2523	0.2741	2.29985e-40	440546	0.000379512	167.255	FALSE	FALSE	FALSE
37	rs2160994	12	C	T	0.0182581	0.0037847	0.039873	0.050738	0.00218417	0.012223	0.023291	0.029158	0.647494	0.6516	0.656	0.6543	6.29941e-17	440546	0.000152175	67.05	FALSE	FALSE	FALSE
38	rs2238162	13	T	C	-0.0165008	0.0030482	0.0014829	0.026677	0.00208847	0.011186	0.021581	0.028167	0.522955	0.538	0.5474	0.5435	2.80027e-15	440546	0.000135851	59.8566	FALSE	FALSE	FALSE
39	rs2256814	20	A	G	0.0152618	0.0091918	-0.0094708	-0.082816	0.00262512	0.014212	0.028181	0.037366	0.197877	0.206	0.2045	0.1826	6.1e-09	440546	7.39397e-05	32.5761	FALSE	FALSE	FALSE
40	rs2391825	13	A	G	-0.0129848	0.0074057	0.012405	0.020237	0.00233356	0.012924	0.02754	0.04132	0.279219	0.2734	0.2689	0.2412	2.59998e-08	440546	6.78655e-05	29.8998	FALSE	FALSE	FALSE
41	rs2642438	1	G	A	0.0253218	-0.013823	0.00054755	0.023498	0.00227308	0.012267	0.023358	0.03108	0.702657	0.7024	0.7039	0.7112	8.00018e-29	440546	0.000267929	118.066	FALSE	FALSE	FALSE
42	rs2737265	8	G	A	-0.0202743	-0.0010779	-0.041671	0.01791	0.002322	0.012818	0.025392	0.03359	0.28046	0.2813	0.2811	0.2919	2.49977e-18	440546	0.0001659	73.0986	FALSE	FALSE	FALSE
43	rs2738447	19	C	A	0.0422734	-0.010807	-0.040228	-0.066319	0.00211024	0.011256	0.021685	0.028313	0.592612	0.5813	0.5801	0.5958	2.90001e-89	440546	0.000862865	380.458	FALSE	FALSE	FALSE
44	rs2740488	9	C	A	-0.0252452	0.00093174	0.014451	0.0029639	0.00236503	0.013781	0.029277	0.041669	0.265466	0.2448	0.2317	0.2219	1.29987e-26	440546	0.000248547	109.523	FALSE	FALSE	FALSE
45	rs2745353	6	T	C	0.0126963	-0.0086023	-0.0097813	-0.0046352	0.00208336	0.011099	0.021033	0.028063	0.5181	0.5308	0.538	0.5206	1.09999e-09	440546	8.04924e-05	35.4633	FALSE	FALSE	FALSE
46	rs2820226	6	A	G	-0.012864	-0.013973	0.017055	0.03607	0.00209731	0.011575	0.025597	0.037826	0.451903	0.4899	0.5001	0.5157	8.60003e-10	440546	8.19756e-05	36.1168	FALSE	FALSE	FALSE
47	rs28406917	7	T	C	0.0119057	0.0023134	-0.017174	-0.017006	0.00211433	0.011676	0.025682	0.03799	0.427624	0.4321	0.4351	0.439	1.79999e-08	440546	6.93878e-05	30.5705	FALSE	FALSE	FALSE
48	rs28601761	8	G	C	-0.0620105	0.014318	0.007389	-0.03062	0.00213624	0.011735	0.025129	0.037854	0.418688	0.4297	0.4341	0.4173	2.89734e-185	440546	0.0018718	826.158	TRUE	TRUE	FALSE
49	rs28615248	8	C	T	0.0184347	0.03218	0.040984	0.082007	0.00263568	0.014826	0.033243	0.053531	0.196095	0.2066	0.2115	0.2032	2.70023e-12	440546	0.000107145	47.2073	FALSE	FALSE	FALSE
50	rs28631087	1	C	T	-0.0161901	0.0030672	0.028859	0.05551	0.0025459	0.013662	0.025886	0.034518	0.21274	0.2111	0.205	0.1822	2e-10	440546	8.78004e-05	38.6833	FALSE	FALSE	FALSE
51	rs3104412	6	G	A	-0.0189061	-0.035175	-0.023557	-0.071885	0.00209423	0.011749	0.021829	0.027974	0.451531	0.4355	0.4268	0.4569	1.80011e-19	440546	0.000177041	78.0081	FALSE	FALSE	FALSE
52	rs34042070	16	G	C	0.0485227	0.0030757	0.0086681	0.044525	0.00268011	0.014461	0.030271	0.044355	0.187927	0.1935	0.1868	0.199	2.90001e-73	440546	0.000718628	316.815	FALSE	FALSE	FALSE
53	rs34265667	8	A	G	-0.0320529	-0.046763	-0.10193	-0.10821	0.00575731	0.034943	0.072253	0.096141	0.033987	0.03566	0.02965	0.02036	2.59998e-08	440546	6.74622e-05	29.7221	FALSE	FALSE	FALSE
54	rs34568880	6	T	C	0.0560827	-0.073877	0.14425	0.17243	0.00908804	0.045728	0.081962	0.10205	0.013313	0.02142	0.01557	0.01044	6.80002e-10	440546	8.2631e-05	36.4056	FALSE	FALSE	FALSE
55	rs35511051	19	A	C	-0.0217862	-0.014941	-0.028918	-0.013706	0.00254546	0.013843	0.030322	0.043822	0.209985	0.2349	0.2374	0.2182	1.10002e-17	440546	0.000157477	69.3864	FALSE	FALSE	FALSE
56	rs35882350	12	G	A	0.0139684	0.023407	0.038202	0.030972	0.00237417	0.012881	0.025022	0.033099	0.261067	0.2687	0.2701	0.2653	4e-09	440546	7.52801e-05	33.1667	FALSE	FALSE	FALSE
57	rs3732359	3	A	G	-0.0173556	-0.014873	-0.05741	-0.087194	0.00252038	0.01269	0.024207	0.032422	0.78012	0.7322	0.7229	0.7151	5.70033e-12	440546	0.000103337	45.5293	FALSE	FALSE	FALSE
58	rs375972689	19	G	T	0.168281	0.11372	NA	-0.1408	0.0101662	0.077988	NA	0.15714	0.01069	0.009333	NA	0.007677	1.50003e-61	440546	0.000598977	264.034	FALSE	FALSE	FALSE
59	rs3780181	9	G	A	-0.0278983	-0.016366	-0.05232	0.00084952	0.00418323	0.022304	0.048977	0.077222	0.067627	0.07992	0.07705	0.0593	2.60016e-11	440546	9.81511e-05	43.2441	FALSE	FALSE	FALSE
60	rs3822855	6	T	G	0.0178418	-0.010584	-0.030899	-0.03087	0.00212447	0.011269	0.021968	0.028434	0.40166	0.426	0.4281	0.4266	4.49987e-17	440546	0.000153008	67.417	FALSE	FALSE	FALSE
61	rs4148826	7	C	T	-0.0157917	-0.0058357	0.020878	-0.02716	0.0027233	0.016911	0.033247	0.04808	0.18045	0.1938	0.194	0.1898	6.69993e-09	440546	7.37599e-05	32.4969	FALSE	FALSE	FALSE
62	rs4263041	19	G	A	-0.0699797	-0.022445	-0.00021938	0.051797	0.00251019	0.01473	0.0334	0.047141	0.283209	0.2963	0.2925	0.3055	4.89779e-171	440546	0.00198826	877.662	FALSE	FALSE	FALSE
63	rs4307732	11	A	G	0.0448315	0.009141	-0.025761	-0.045776	0.0033985	0.017583	0.034063	0.04511	0.105876	0.1231	0.1212	0.1405	9.79941e-40	440546	0.000380533	167.705	FALSE	FALSE	FALSE
64	rs438568	20	G	A	0.0124777	0.0043925	0.0052507	0.0099298	0.00213986	0.011561	0.022238	0.029489	0.609246	0.6166	0.6191	0.6463	5.49997e-09	440546	7.41302e-05	32.66	FALSE	FALSE	FALSE
65	rs440677	19	A	G	-0.0159238	-0.0036178	0.0011011	0.04316	0.00215434	0.012576	0.02786	0.040342	0.623063	0.5911	0.5808	0.5669	1.50003e-13	440546	0.000119103	52.4765	FALSE	FALSE	FALSE
66	rs4666384	2	G	A	-0.016633	0.012219	-0.053877	-0.041063	0.00224003	0.012581	0.026969	0.041132	0.678914	0.6931	0.7015	0.7022	1.10002e-13	440546	0.000120617	53.1434	FALSE	FALSE	FALSE
67	rs472495	1	T	G	0.0425743	-0.008663	-0.028343	-0.029709	0.00218093	0.011597	0.022662	0.029881	0.648959	0.6229	0.6174	0.5967	7.29962e-85	440546	0.000825848	364.123	FALSE	FALSE	FALSE
68	rs4782568	16	G	C	-0.0165059	0.00065839	-0.028302	0.034543	0.00210805	0.011812	0.025495	0.038351	0.450902	0.4818	0.4946	0.4806	4.90004e-15	440546	0.000134909	59.4413	TRUE	TRUE	TRUE
69	rs4930163	11	A	G	0.0174597	0.0088041	0.02738	-0.0021577	0.00285203	0.015638	0.03012	0.039037	0.159456	0.1547	0.1495	0.1459	9.20005e-10	440546	8.17156e-05	36.0023	FALSE	FALSE	FALSE
70	rs4954192	2	T	C	0.0146629	0.011718	0.073443	0.056546	0.00213654	0.013582	0.02937	0.041688	0.373474	0.4468	0.4509	0.4268	6.70039e-12	440546	0.000100617	44.3305	FALSE	FALSE	FALSE
71	rs4970834	1	T	C	-0.105303	0.010443	0.053964	0.02242	0.00268179	0.014743	0.031935	0.050675	0.186642	0.1978	0.198	0.1911	1e-200	440546	0.00336669	1488.18	FALSE	FALSE	FALSE
72	rs5112	19	G	C	0.0277824	0.0042384	-0.029373	-0.070106	0.00222587	0.013188	0.02961	0.041684	0.533387	0.549	0.5531	0.5694	9.3994e-36	440546	0.00038421	169.327	TRUE	TRUE	TRUE
73	rs516316	19	C	G	0.0296183	0.033689	0.056374	0.076802	0.00206761	0.011316	0.021551	0.028137	0.507935	0.5335	0.541	0.5923	1.50003e-46	440546	0.000438511	193.268	TRUE	TRUE	TRUE
74	rs556107	1	T	C	0.0351712	0.0053297	0.011219	0.048045	0.00208846	0.012413	0.028568	0.04138	0.523338	0.5481	0.554	0.5506	1.20005e-63	440546	0.000617159	272.054	FALSE	FALSE	FALSE
75	rs55637835	1	T	C	-0.0187129	-0.013255	-0.0049214	-0.091818	0.00324835	0.019723	0.042443	0.063677	0.120881	0.1105	0.101	0.1066	8.40001e-09	440546	7.44248e-05	32.7899	FALSE	FALSE	FALSE
76	rs55714927	17	T	C	-0.0264314	0.041046	0.069382	0.063637	0.00265551	0.014315	0.028764	0.038227	0.190364	0.2127	0.2202	0.2309	2.39994e-23	440546	0.00021535	94.8916	FALSE	FALSE	FALSE
77	rs55831924	8	T	C	0.0156761	0.0077701	-0.018227	0.010156	0.0021829	0.014348	0.028593	0.038613	0.361448	0.339	0.3333	0.3405	6.89922e-13	440546	0.000113435	49.9789	FALSE	FALSE	FALSE
78	rs56130071	7	C	G	0.0331798	0.013139	0.026493	0.023603	0.00253796	0.013789	0.027046	0.035919	0.216984	0.2152	0.2146	0.2089	4.70002e-39	440546	0.00037409	164.865	FALSE	FALSE	FALSE
79	rs56236159	2	G	T	0.0177139	-0.0098959	-0.02765	0.019777	0.00307979	0.016455	0.03618	0.053601	0.13149	0.1858	0.1967	0.2494	8.79995e-09	440546	7.16681e-05	31.5752	FALSE	FALSE	FALSE
80	rs597808	12	G	A	0.0271066	0.0031016	0.001721	0.048791	0.00209151	0.011851	0.025521	0.037861	0.515915	0.56	0.5743	0.5543	2.09991e-38	440546	0.000367012	161.744	FALSE	FALSE	FALSE
81	rs6031587	20	T	C	-0.0256479	0.004046	-0.042304	0.059798	0.00413761	0.022506	0.051603	0.080448	0.071963	0.08461	0.08032	0.0722	5.69994e-10	440546	8.78634e-05	38.7111	FALSE	FALSE	FALSE
82	rs60612724	7	G	A	0.0323852	0.019953	0.022883	-0.016116	0.00541912	0.028597	0.055308	0.079713	0.038647	0.04313	0.03504	0.03423	2.30001e-09	440546	7.79331e-05	34.3356	FALSE	FALSE	FALSE
83	rs6074012	20	C	T	0.0116537	-0.0088846	-0.031219	0.013213	0.00208962	0.011573	0.025376	0.038183	0.523914	0.5183	0.5177	0.511	2.39999e-08	440546	6.7749e-05	29.8485	FALSE	FALSE	FALSE
84	rs61003864	7	C	T	0.0155966	0.0040813	-0.025391	0.012403	0.00267616	0.013747	0.026761	0.035394	0.187128	0.2125	0.2146	0.2106	5.60003e-09	440546	7.40033e-05	32.6041	FALSE	FALSE	FALSE
85	rs61754230	12	T	C	0.0430117	0.060326	0.085361	-0.0097932	0.00748441	0.046954	0.076495	0.096793	0.019784	0.01584	0.01445	0.01114	9.09997e-09	440546	7.17528e-05	31.6126	FALSE	FALSE	FALSE
86	rs61988556	14	C	T	-0.0224158	0.005426	0.0069142	0.035207	0.00372109	0.020736	0.041137	0.054727	0.086142	0.08545	0.07959	0.07829	1.7e-09	440546	7.91101e-05	34.8543	FALSE	FALSE	FALSE
87	rs62033400	16	G	A	-0.0144167	0.013057	0.012946	-0.028408	0.00213447	0.011311	0.02178	0.028576	0.394662	0.4103	0.4139	0.4035	1.39991e-11	440546	9.93082e-05	43.754	FALSE	FALSE	FALSE
88	rs6475606	9	T	C	-0.0202689	-0.004655	0.0053374	-0.029689	0.00208367	0.011226	0.021568	0.02815	0.48447	0.4522	0.4355	0.4444	2.29985e-22	440546	0.000205216	90.4252	FALSE	FALSE	FALSE
89	rs6495122	15	C	A	0.0143852	0.005253	0.0055986	0.063375	0.00211976	0.011561	0.024969	0.037365	0.591279	0.5334	0.521	0.5019	1.20005e-11	440546	0.000100019	44.067	FALSE	FALSE	FALSE
90	rs6544713	2	C	T	-0.0537152	0.001541	-0.0050178	0.010357	0.00222274	0.012012	0.022794	0.029693	0.676864	0.7117	0.727	0.7454	5.00035e-129	440546	0.00126215	556.736	FALSE	FALSE	FALSE
91	rs6560499	9	A	G	-0.0122028	0.0010475	-0.011654	-0.061149	0.00212189	0.011758	0.025084	0.03752	0.576007	0.5938	0.6073	0.6013	8.9e-09	440546	7.27337e-05	32.0447	FALSE	FALSE	FALSE
92	rs6602912	13	G	T	0.0221997	-0.00013252	0.027487	0.055449	0.00231001	0.012873	0.02744	0.04106	0.284854	0.2891	0.2863	0.2723	7.19946e-22	440546	0.00020079	88.4744	FALSE	FALSE	FALSE
93	rs6680227	1	A	G	-0.0746581	-0.030589	-0.031605	-0.043868	0.00563322	0.030675	0.056274	0.072577	0.035237	0.04249	0.03762	0.04413	4.30031e-40	440546	0.000378969	167.016	FALSE	FALSE	FALSE
94	rs6709904	2	G	A	-0.043441	0.0019432	-0.043056	-0.0507	0.00329601	0.017743	0.033029	0.042712	0.112585	0.1114	0.1036	0.107	1.10002e-39	440546	0.000377083	166.184	FALSE	FALSE	FALSE
95	rs6732741	2	A	T	-0.0280985	-0.025941	0.0094074	0.045693	0.00322423	0.017477	0.037275	0.05514	0.119324	0.1278	0.1223	0.1237	2.90001e-18	440546	0.000165936	73.1142	FALSE	FALSE	FALSE
96	rs6874202	5	C	T	0.032331	0.014859	0.028517	0.036628	0.00216292	0.011848	0.025334	0.038007	0.634269	0.6351	0.6405	0.6521	1.59993e-50	440546	0.000484957	213.749	FALSE	FALSE	FALSE
97	rs7108486	11	C	T	-0.0386029	0.042928	-0.0049532	0.083547	0.00692024	0.036999	0.069674	0.088508	0.023721	0.03379	0.02901	0.02244	2.39999e-08	440546	6.90203e-05	30.4086	FALSE	FALSE	FALSE
98	rs71311871	3	G	A	-0.0283073	0.0064438	0.00085201	0.026153	0.00378458	0.020226	0.03824	0.049432	0.083052	0.08406	0.07768	0.08175	7.50067e-14	440546	0.000122045	53.773	FALSE	FALSE	FALSE
99	rs7202323	16	G	T	-0.0255365	0.00021804	0.0055873	0.010461	0.00247732	0.01327	0.025223	0.03291	0.229741	0.2244	0.2151	0.2128	6.4998e-25	440546	0.000230796	101.699	FALSE	FALSE	FALSE
100	rs72631343	17	G	C	-0.0292893	0.031857	-0.03317	-0.028446	0.00311032	0.016393	0.032144	0.042379	0.128894	0.1422	0.1384	0.1399	4.60045e-21	440546	0.000192642	84.8838	FALSE	FALSE	FALSE
101	rs72911393	17	T	C	-0.0182619	0.012172	0.0084677	-5.8386e-05	0.00294119	0.016335	0.031399	0.040422	0.147618	0.1335	0.1222	0.1138	5.30005e-10	440546	8.39258e-05	36.9761	FALSE	FALSE	FALSE
102	rs7569317	2	C	T	0.017881	0.0080812	0.012171	0.0033739	0.00208232	0.011117	0.021163	0.027951	0.530638	0.5316	0.535	0.5186	8.9002e-18	440546	0.000159265	70.1743	FALSE	FALSE	FALSE
103	rs76468627	10	T	C	-0.0217346	-0.016012	0.040488	0.030748	0.00394926	0.021542	0.042599	0.055897	0.07587	0.08589	0.08223	0.08121	3.69999e-08	440546	6.62425e-05	29.1847	FALSE	FALSE	FALSE
104	rs7734476	5	A	G	0.0187595	-0.0093182	-0.02083	-0.0083298	0.00209401	0.011197	0.021763	0.02848	0.550077	0.5373	0.5301	0.5265	3.29989e-19	440546	0.000174194	76.7537	FALSE	FALSE	FALSE
105	rs77542162	17	G	A	0.128484	0.0050147	-0.071643	-0.22038	0.0070401	0.04892	0.12849	0.21097	0.022495	0.02279	0.01541	0.01005	2.09991e-74	440546	0.000725994	320.065	FALSE	FALSE	FALSE
106	rs7776054	6	G	A	-0.0162316	-0.0027148	0.0024828	0.017171	0.00237493	0.012538	0.024512	0.032264	0.261313	0.2896	0.2984	0.3107	8.19974e-12	440546	0.000101712	44.8134	FALSE	FALSE	FALSE
107	rs79220007	6	C	T	-0.057338	0.019252	0.026605	-0.0017418	0.00392142	0.025075	0.050608	0.066035	0.076135	0.06137	0.05294	0.04429	1.99986e-48	440546	0.000462496	203.844	FALSE	FALSE	FALSE
108	rs79828839	10	T	C	0.0144987	0.0015912	0.018326	0.032304	0.00261498	0.014548	0.028184	0.036925	0.198784	0.1856	0.1789	0.1799	2.90001e-08	440546	6.69606e-05	29.5011	FALSE	FALSE	FALSE
109	rs869412	7	C	T	-0.0142314	0.0034192	-0.0077348	-0.0081624	0.00250093	0.013684	0.027423	0.035418	0.225684	0.2375	0.2409	0.2441	1.29999e-08	440546	7.07855e-05	31.1863	FALSE	FALSE	FALSE
110	rs880315	1	C	T	-0.0152225	-0.010051	-0.00067996	-0.0036999	0.00220678	0.01171	0.022975	0.029913	0.34024	0.3815	0.3911	0.3922	5.30029e-12	440546	0.000104034	45.8361	FALSE	FALSE	FALSE
111	rs9289196	3	C	T	0.0173702	0.013913	0.062515	0.080065	0.00275673	0.015651	0.030417	0.039284	0.173786	0.1589	0.1508	0.1515	2.99999e-10	440546	8.66457e-05	38.1745	FALSE	FALSE	FALSE
112	rs934197	2	A	G	0.0832348	-0.0063173	-0.01143	0.011421	0.00220298	0.012087	0.023062	0.030818	0.33544	0.3133	0.3093	0.2925	1e-200	440546	0.00308879	1364.97	FALSE	FALSE	FALSE
113	rs9471968	6	G	A	-0.0116148	-0.003774	0.010721	-0.0025027	0.00209345	0.011672	0.025567	0.037678	0.545696	0.5177	0.5086	0.4702	2.90001e-08	440546	6.68884e-05	29.4693	FALSE	FALSE	FALSE
114	rs9496567	6	A	G	-0.0174316	0.00065304	-0.033697	-0.060019	0.00243272	0.014123	0.030124	0.044762	0.243458	0.2168	0.2051	0.2161	7.8001e-13	440546	0.000111934	49.3173	FALSE	FALSE	FALSE
115	rs960596	22	T	C	0.0135068	-0.0078494	-0.0040191	0.061382	0.00221758	0.012713	0.028497	0.039803	0.33932	0.3569	0.3587	0.3609	1.09999e-09	440546	8.17967e-05	36.038	FALSE	FALSE	FALSE
116	rs964184	11	C	G	-0.0575823	-0.00074173	-0.0043162	0.0072676	0.00306356	0.01584	0.030171	0.040041	0.866409	0.8559	0.8611	0.8549	8.19974e-79	440546	0.000767553	338.4	FALSE	FALSE	FALSE
117	rs9834932	3	G	A	-0.0322172	0.039292	0.036979	0.057938	0.00366408	0.019907	0.037408	0.048171	0.08883	0.08767	0.08088	0.08513	1.50003e-18	440546	0.000168021	74.0333	FALSE	FALSE	FALSE
118	rs990619	4	G	C	-0.0118015	0.01024	-0.024605	0.0031126	0.00208525	0.011606	0.022652	0.028293	0.523638	0.5202	0.5205	0.5543	1.5e-08	440546	6.94821e-05	30.612	TRUE	TRUE	TRUE
119	rs9929977	16	A	T	0.0167269	-0.005919	-0.0074101	0.017064	0.00216129	0.014254	0.028755	0.040869	0.369846	0.3905	0.4018	0.3828	1e-14	440546	0.000130415	57.4612	FALSE	FALSE	FALSE
120	rs9987289	8	G	A	0.0453824	0.023791	0.063231	0.10782	0.00362169	0.019697	0.038443	0.051665	0.908808	0.8977	0.8998	0.8799	5.10035e-36	440546	0.000341377	150.443	FALSE	FALSE	FALSE
	Abbreviations: Chr, chromosome; COVID-19, coronavirus disease 2019; EA, effect allele; EAF, effect allele frequency; LDL, low-density lipoprotein; MR, Mendelian randomization; NA, not available; OA, other allele; SE, standard error; SNV = single nucleptide variant.

## Sheet: Table S4
Table S4.
The characteristics of all SNVs included in MR analyses estimating the causal effect of genetically predicted serum triglyceride levels (exposure) on risk of COVID-19 susceptibility (outcome1), hospitalization (outcome2), and severity (outcome3).
					Beta				SE				EAF				P-value	N	R²	F-statistic	palindromic ambiguous
	SNV	Chr	EA	OA	exposure	outcome1	outcome2	outcome3	exposure	outcome1	outcome2	outcome3	exposure	outcome1	outcome2	outcome3	exposure	exposure	exposure	exposure	outcome1	outcome2	outcome3
1	rs1009360	2	C	T	-0.0184832	-0.014518	0.0038052	0.011799	0.00200785	0.011711	0.025675	0.037928	0.41859	0.4285	0.4251	0.417	3.40017e-20	441016	0.000166286	73.3466	FALSE	FALSE	FALSE
2	rs10210970	2	T	C	0.0232557	-0.001927	-0.0044034	-0.038413	0.00292788	0.016305	0.03583	0.051566	0.131448	0.1591	0.157	0.171	1.99986e-15	441016	0.000123492	54.4684	FALSE	FALSE	FALSE
3	rs10242866	7	T	C	0.015793	0.021793	0.007037	0.022123	0.00202877	0.011351	0.021831	0.028439	0.398698	0.3771	0.3642	0.3416	7.00003e-15	441016	0.00011959	52.7473	FALSE	FALSE	FALSE
4	rs10277582	7	T	C	-0.0173714	0.0013646	0.01069	0.057102	0.00308015	0.018026	0.034346	0.04348	0.118591	0.1131	0.1048	0.1094	1.7e-08	441016	6.30854e-05	27.8233	FALSE	FALSE	FALSE
5	rs1037117	15	A	G	0.0172213	0.0060697	0.0022466	-0.0015791	0.00229153	0.013347	0.025022	0.031854	0.254798	0.258	0.253	0.2772	5.70033e-14	441016	0.000112624	49.6745	FALSE	FALSE	FALSE
6	rs10405944	19	C	T	-0.013209	-0.0024444	-0.013417	-0.0081252	0.00201995	0.012193	0.027199	0.03842	0.483077	0.4503	0.4364	0.4364	6.20012e-11	441016	8.71389e-05	38.4328	FALSE	FALSE	FALSE
7	rs1043897	1	T	G	-0.014664	-0.021359	-0.012656	-0.031013	0.00201517	0.011914	0.025376	0.037602	0.415585	0.3971	0.3905	0.3803	3.40017e-13	441016	0.000104452	46.0695	FALSE	FALSE	FALSE
8	rs1044808	1	C	G	-0.0247492	-0.0049601	0.02834	0.068895	0.00362188	0.024267	0.057872	0.1021	0.081237	0.07611	0.06909	0.05618	8.30042e-12	441016	9.14344e-05	40.3275	FALSE	FALSE	FALSE
9	rs1045241	5	T	C	-0.0206988	0.007067	0.035633	0.037087	0.00224699	0.012815	0.027141	0.041814	0.270943	0.2898	0.2908	0.3027	3.19963e-20	441016	0.000169262	74.6596	FALSE	FALSE	FALSE
10	rs10513688	3	A	G	0.0247828	0.034403	0.04338	0.066526	0.00334924	0.018427	0.033825	0.044155	0.097403	0.09976	0.09221	0.09994	1.39991e-13	441016	0.000107993	47.6317	FALSE	FALSE	FALSE
11	rs10750766	11	A	C	0.0193855	-0.008426	-0.0032481	-0.025193	0.00218742	0.012177	0.02333	0.030837	0.709959	0.7114	0.7179	0.7287	7.8001e-19	441016	0.000154766	68.2647	FALSE	FALSE	FALSE
12	rs10773000	12	T	G	-0.0149294	0.0071588	-0.019211	-0.034592	0.0021148	0.011745	0.022551	0.02995	0.332276	0.3531	0.3572	0.3455	1.69981e-12	441016	9.89033e-05	43.622	FALSE	FALSE	FALSE
13	rs10773049	12	C	T	-0.0290398	-0.0066931	0.02526	0.028841	0.00203691	0.011703	0.025093	0.037528	0.39535	0.4016	0.3994	0.4169	4.10015e-46	441016	0.000403184	177.881	FALSE	FALSE	FALSE
14	rs1077835	15	G	A	0.0473668	0.020065	0.012435	0.031065	0.00240452	0.013221	0.025358	0.033702	0.220459	0.2326	0.2309	0.2439	2.19989e-86	441016	0.000771161	340.355	FALSE	FALSE	FALSE
15	rs10797119	9	C	T	0.0157113	-0.021402	-0.0021353	0.061587	0.00200465	0.011649	0.02546	0.037463	0.536622	0.5317	0.5313	0.518	4.60045e-15	441016	0.00012276	54.1457	FALSE	FALSE	FALSE
16	rs10811662	9	A	G	-0.0154098	-0.0087384	0.016724	-0.0093834	0.0026291	0.014953	0.028144	0.036861	0.173212	0.1693	0.1612	0.1551	4.60002e-09	441016	6.80137e-05	29.997	FALSE	FALSE	FALSE
17	rs10883026	10	T	C	-0.0144604	0.028677	0.0029828	0.031123	0.00200472	0.012134	0.026986	0.037709	0.521569	0.5346	0.5372	0.5635	5.50047e-13	441016	0.000104357	46.0277	FALSE	FALSE	FALSE
18	rs10899490	11	T	C	-0.0170082	0.010138	0.015849	0.01502	0.00269347	0.014519	0.027483	0.036734	0.161369	0.1786	0.1759	0.1872	2.69998e-10	441016	7.82957e-05	34.5322	FALSE	FALSE	FALSE
19	rs11000468	10	T	C	-0.0148544	0.013188	0.0010993	0.049631	0.00231748	0.013814	0.030458	0.042929	0.255269	0.2928	0.2993	0.3627	1.5e-10	441016	8.38953e-05	37.0021	FALSE	FALSE	FALSE
20	rs11030107	11	G	A	0.0160418	-0.001244	0.035747	-0.021555	0.00225693	0.013169	0.025742	0.034166	0.260757	0.2507	0.2474	0.2466	1.20005e-12	441016	9.92109e-05	43.7577	FALSE	FALSE	FALSE
21	rs11078597	17	C	T	0.0191708	0.0041412	-0.042354	-0.063079	0.0025513	0.014172	0.027002	0.036012	0.186613	0.1998	0.2009	0.1873	5.70033e-14	441016	0.000111571	49.2097	FALSE	FALSE	FALSE
22	rs11100083	4	C	T	-0.0160248	-0.0035401	-0.031048	-0.05235	0.00237585	0.013106	0.024786	0.032945	0.226214	0.227	0.2194	0.2056	1.50003e-11	441016	8.98991e-05	39.6503	FALSE	FALSE	FALSE
23	rs11118310	1	T	A	0.0193178	0.014669	0.0082908	-0.0098449	0.00202011	0.011426	0.021901	0.02845	0.593476	0.607	0.6115	0.6032	1.10002e-21	441016	0.000180067	79.4265	FALSE	FALSE	FALSE
24	rs11187019	10	G	A	-0.0116437	-0.0021204	0.019479	0.022078	0.00200546	0.011649	0.022683	0.028434	0.550621	0.5476	0.5457	0.5495	6.4e-09	441016	6.70931e-05	29.591	FALSE	FALSE	FALSE
25	rs11206374	1	A	G	0.0250232	0.016829	0.080538	0.073611	0.00237577	0.013133	0.025263	0.033156	0.224815	0.2342	0.2312	0.2209	6.09958e-26	441016	0.000218246	96.2706	FALSE	FALSE	FALSE
26	rs112381903	17	T	A	0.0231649	0.040355	0.10531	0.063761	0.00400864	0.027063	0.065757	0.098921	0.06731	0.06559	0.05929	0.04387	7.49998e-09	441016	6.73764e-05	29.7159	FALSE	FALSE	FALSE
27	rs11240358	1	A	G	0.0135651	0.0050617	0.019197	-0.019519	0.00202953	0.011424	0.022092	0.02883	0.394026	0.4	0.4005	0.3776	2.29985e-11	441016	8.78729e-05	38.7566	FALSE	FALSE	FALSE
28	rs1133400	10	G	A	0.0137462	-0.023721	-0.031455	-0.03102	0.00239759	0.014033	0.026705	0.035062	0.219923	0.2081	0.2022	0.1857	9.80009e-09	441016	6.48341e-05	28.5946	FALSE	FALSE	FALSE
29	rs113344423	10	A	G	0.0434468	0.0051137	-0.061543	-0.074804	0.00428926	0.027008	0.063786	0.10218	0.060177	0.06962	0.06371	0.05634	4.10015e-24	441016	0.000213512	94.1819	FALSE	FALSE	FALSE
30	rs114165349	1	C	G	0.0818126	0.059921	0.04405	0.14436	0.00663594	0.037284	0.076578	0.10089	0.023157	0.03464	0.02967	0.03219	6.29941e-35	441016	0.000302815	133.586	FALSE	FALSE	FALSE
31	rs11600815	11	A	G	-0.0322469	-0.037723	-0.10138	-0.15376	0.00458644	0.026718	0.067886	0.10635	0.051753	0.07802	0.08059	0.07179	2.09991e-12	441016	0.000102062	45.0152	FALSE	FALSE	FALSE
32	rs11637681	15	G	A	0.0125866	0.0042343	-0.054866	0.0082364	0.00224251	0.013698	0.031702	0.046971	0.276291	0.248	0.2338	0.2251	2e-08	441016	6.33545e-05	27.942	FALSE	FALSE	FALSE
33	rs116843064	19	A	G	-0.226505	0.026939	-0.035077	-0.16031	0.00721009	0.039508	0.081372	0.10877	0.019327	0.0315	0.02731	0.02468	1e-200	441016	0.0019448	859.354	FALSE	FALSE	FALSE
34	rs117233107	12	A	G	-0.0732317	-0.041225	NA	0.032012	0.0086122	0.057656	NA	0.23804	0.015176	0.02083	NA	0.01438	1.80011e-17	441016	0.000160304	70.7076	FALSE	FALSE	FALSE
35	rs117287238	11	A	G	-0.0394324	0.042521	0.00037159	-0.044425	0.00614684	0.038822	0.10513	0.19443	0.028185	0.041	0.0362	0.0246	1.40001e-10	441016	8.51801e-05	37.5688	FALSE	FALSE	FALSE
36	rs117431393	17	G	A	0.0312254	0.044703	0.027395	-0.031351	0.00537977	0.032045	0.064299	0.085547	0.035446	0.04647	0.04323	0.05181	6.49995e-09	441016	6.66714e-05	29.405	FALSE	FALSE	FALSE
37	rs11746801	5	A	G	-0.0123657	-0.0023531	-0.037194	0.0072588	0.00207937	0.012477	0.027681	0.040142	0.637069	0.5976	0.5898	0.6012	2.69998e-09	441016	7.07095e-05	31.1861	FALSE	FALSE	FALSE
38	rs11904650	2	G	A	0.0410641	-0.016647	-0.006893	-0.05597	0.00692419	0.034285	0.061965	0.085271	0.020999	0.02932	0.02227	0.01905	2.99999e-09	441016	6.93324e-05	30.5787	FALSE	FALSE	FALSE
39	rs12185242	17	C	A	0.0175265	-0.0049414	-0.025294	-0.03797	0.00199898	0.011574	0.025005	0.037691	0.454836	0.4577	0.457	0.4791	1.80011e-18	441016	0.000152336	67.1925	FALSE	FALSE	FALSE
40	rs12424054	12	A	G	0.0191212	-0.016287	-0.018151	0.012309	0.00235346	0.013625	0.02614	0.034084	0.232437	0.2063	0.1942	0.1951	4.49987e-16	441016	0.000130461	57.5425	FALSE	FALSE	FALSE
41	rs12440800	15	T	A	0.0161	0.025707	-0.00050325	-0.045758	0.00229294	0.013223	0.02781	0.041306	0.255149	0.2485	0.2376	0.2323	2.19989e-12	441016	9.85247e-05	43.455	FALSE	FALSE	FALSE
42	rs12475332	2	G	T	-0.0140007	-0.018716	-0.010409	-0.019601	0.00225386	0.012674	0.024013	0.031755	0.260988	0.2625	0.2579	0.2302	5.19996e-10	441016	7.56139e-05	33.3493	FALSE	FALSE	FALSE
43	rs12504746	4	T	C	-0.0152674	-0.018948	0.0063887	-0.039379	0.00252148	0.014921	0.027186	0.035719	0.192857	0.1809	0.1682	0.1678	1.40001e-09	441016	7.25682e-05	32.0059	FALSE	FALSE	FALSE
44	rs12530679	7	G	A	-0.0121299	0.028109	0.043752	0.087835	0.00201682	0.012264	0.027145	0.037969	0.48466	0.4807	0.483	0.4809	1.79999e-09	441016	7.3498e-05	32.416	FALSE	FALSE	FALSE
45	rs12669911	7	C	A	-0.0118536	0.0022972	-0.021642	-0.060441	0.00205405	0.012418	0.026843	0.03793	0.614026	0.6414	0.6558	0.6675	7.90005e-09	441016	6.66002e-05	29.3736	FALSE	FALSE	FALSE
46	rs1292065	17	G	C	-0.0139237	0.0093624	-0.0058228	-0.043585	0.00218669	0.01259	0.024335	0.030748	0.709244	0.6905	0.6923	0.6894	1.89998e-10	441016	7.99583e-05	35.2656	FALSE	FALSE	FALSE
47	rs12926107	16	G	A	0.0126364	0.0019621	0.03051	0.016312	0.0020014	0.012351	0.027094	0.038167	0.454903	0.4041	0.395	0.3461	2.69998e-10	441016	7.91898e-05	34.9266	FALSE	FALSE	FALSE
48	rs12928099	16	A	C	-0.0282116	0.00038513	0.00066543	0.025579	0.00218133	0.013552	0.029024	0.041379	0.296442	0.2909	0.288	0.2834	2.90001e-38	441016	0.00033199	146.461	FALSE	FALSE	FALSE
49	rs12948505	17	T	C	0.0138887	0.0051991	-0.026304	-0.033428	0.00251214	0.01414	0.02711	0.036117	0.194119	0.1846	0.175	0.1577	3.2e-08	441016	6.03521e-05	26.6177	FALSE	FALSE	FALSE
50	rs13066793	3	G	A	-0.0224583	0.012171	0.023251	-0.0083993	0.00347278	0.019749	0.038343	0.051665	0.090095	0.1059	0.1056	0.08415	1e-10	441016	8.26952e-05	36.4728	FALSE	FALSE	FALSE
51	rs1316753	5	C	G	-0.0145732	-0.003093	0.016859	0.040521	0.00202974	0.011386	0.022014	0.028699	0.394062	0.4042	0.4069	0.4084	7.00003e-13	441016	0.000101422	44.7331	FALSE	FALSE	FALSE
52	rs13264304	8	G	C	0.0189102	-0.0058552	0.029871	0.044995	0.00276507	0.015191	0.028784	0.037541	0.151023	0.1707	0.1712	0.2013	8.00018e-12	441016	9.16983e-05	40.4439	FALSE	FALSE	FALSE
53	rs13269725	8	G	A	0.0349878	-0.029938	-0.00060026	-0.051042	0.0036804	0.022635	0.044018	0.059031	0.078416	0.0707	0.06205	0.04826	1.99986e-21	441016	0.000176931	78.0427	FALSE	FALSE	FALSE
54	rs13354321	5	C	T	-0.0154305	0.00030569	0.02825	0.034025	0.00201429	0.011885	0.023081	0.029615	0.409787	0.4256	0.4335	0.4494	1.9002e-14	441016	0.000115175	50.7995	FALSE	FALSE	FALSE
55	rs13389219	2	T	C	-0.0376242	0.010829	-0.0092984	-0.01473	0.00202704	0.011263	0.021809	0.028401	0.392551	0.404	0.4059	0.368	6.59933e-77	441016	0.000675104	297.931	FALSE	FALSE	FALSE
56	rs1340819	13	C	A	-0.0121655	-0.0021388	-0.011159	-0.035477	0.00209472	0.012706	0.02829	0.042351	0.345011	0.3217	0.3167	0.3224	6.29999e-09	441016	6.68893e-05	29.5011	FALSE	FALSE	FALSE
57	rs134551	22	T	C	-0.0116536	0.028749	0.021702	0.026059	0.00211111	0.012603	0.024429	0.030927	0.335438	0.316	0.312	0.285	3.40001e-08	441016	6.05477e-05	26.704	FALSE	FALSE	FALSE
58	rs138191773	6	A	G	-0.0471717	0.031854	0.027074	0.014123	0.00791884	0.04906	0.093687	0.11878	0.017021	0.01937	0.01196	0.00801	2.59998e-09	441016	7.44599e-05	32.8403	FALSE	FALSE	FALSE
59	rs139974673	15	C	T	0.143073	0.069922	0.10405	0.091535	0.00623867	0.031831	0.057904	0.073319	0.026131	0.03243	0.02572	0.01499	2.19786e-116	441016	0.00104184	459.946	FALSE	FALSE	FALSE
60	rs140107293	10	G	A	-0.0227003	0.0090473	0.012708	0.0081919	0.00275296	0.016584	0.036596	0.054458	0.154707	0.1573	0.155	0.1436	1.59993e-16	441016	0.000134775	59.4458	FALSE	FALSE	FALSE
61	rs143076454	16	A	G	0.0403999	0.0064386	0.13854	0.058635	0.00735364	0.046036	0.089848	0.12975	0.018647	0.02554	0.01965	0.01599	3.89996e-08	441016	5.97344e-05	26.3453	FALSE	FALSE	FALSE
62	rs1473886	2	T	G	-0.0181218	0.0049484	-0.0097599	0.0045883	0.00198519	0.011139	0.021602	0.028175	0.477624	0.5337	0.5559	0.547	6.90081e-20	441016	0.000163871	72.2812	FALSE	FALSE	FALSE
63	rs148827772	4	G	A	0.0465516	0.005888	0.13676	0.19992	0.00710636	0.042357	0.10201	0.14882	0.022544	0.0337	0.02908	0.02331	5.70033e-11	441016	9.55053e-05	42.1232	FALSE	FALSE	FALSE
64	rs149142833	20	T	C	0.0169358	-0.011228	-0.004789	0.010263	0.00276509	0.016828	0.037246	0.052099	0.156359	0.1566	0.1525	0.1602	9.09997e-10	441016	7.56697e-05	33.3739	FALSE	FALSE	FALSE
65	rs150419156	2	A	G	-0.0505491	-0.016021	0.022859	-0.025905	0.00847063	0.054441	0.13142	0.18178	0.015259	0.02303	0.01663	0.008334	2.39999e-09	441016	7.679e-05	33.8681	FALSE	FALSE	FALSE
66	rs150423652	11	T	G	0.285824	0.23163	NA	0.3724	0.0122924	0.078226	NA	0.19382	0.006675	0.00815	NA	0.004329	1.39959e-119	441016	0.00108335	478.292	FALSE	FALSE	FALSE
67	rs150460588	15	C	T	0.0326952	-0.026838	-0.00033251	-0.01622	0.00484966	0.030057	0.054121	0.067708	0.044425	0.05121	0.04255	0.03669	1.59993e-11	441016	9.07591e-05	40.0297	FALSE	FALSE	FALSE
68	rs150564454	8	A	G	-0.101751	-0.044496	-0.10811	-0.14352	0.00963178	0.065232	0.1694	0.22316	0.011556	0.01812	0.0113	0.005055	4.40048e-26	441016	0.00023652	104.333	FALSE	FALSE	FALSE
69	rs151235402	20	T	C	0.0521833	0.0095998	-0.061017	-0.074128	0.00815144	0.050124	0.12457	0.20432	0.015827	0.02513	0.02039	0.01595	1.5e-10	441016	8.48327e-05	37.4156	FALSE	FALSE	FALSE
70	rs17184382	15	C	A	-0.0219251	0.013654	0.032825	0.04218	0.00201039	0.01182	0.023097	0.028547	0.425367	0.3888	0.3744	0.3542	1.10002e-27	441016	0.000235	103.663	FALSE	FALSE	FALSE
71	rs17326656	2	T	G	0.0174394	0.010191	0.023999	0.014332	0.00233365	0.013911	0.029811	0.0439	0.238472	0.2177	0.2076	0.1854	7.8001e-14	441016	0.000110463	48.7211	FALSE	FALSE	FALSE
72	rs174566	11	G	A	0.0485019	0.0080986	0.013459	0.0070688	0.00207982	0.011716	0.022935	0.030231	0.34974	0.3698	0.3797	0.3814	2.79898e-120	441016	0.00106999	472.386	FALSE	FALSE	FALSE
73	rs17585887	6	C	T	-0.0285849	0.004959	-0.020475	0.001659	0.00201656	0.0113	0.021694	0.028473	0.591074	0.5662	0.5593	0.5429	1.29987e-45	441016	0.000394993	174.266	FALSE	FALSE	FALSE
74	rs1760801	1	A	G	-0.0202981	0.0088538	0.025099	0.044161	0.00218442	0.014215	0.030154	0.044381	0.295768	0.303	0.3094	0.3345	1.50003e-20	441016	0.000171636	75.7068	FALSE	FALSE	FALSE
75	rs1799831	7	T	C	0.024506	0.006172	0.0012669	0.023578	0.00273953	0.015353	0.029939	0.039934	0.156029	0.1736	0.1737	0.1779	3.69999e-19	441016	0.000158164	69.7636	FALSE	FALSE	FALSE
76	rs1835346	6	G	A	-0.0391877	0.010185	0.021107	0.25568	0.00654659	0.045361	0.10467	0.1441	0.023874	0.02527	0.01801	0.01701	2.19999e-09	441016	7.15749e-05	31.5678	FALSE	FALSE	FALSE
77	rs186696265	6	T	C	-0.104318	-0.045125	-0.047253	-0.022737	0.00828522	0.049899	0.10551	0.13035	0.014693	0.02099	0.0155	0.01582	2.39994e-36	441016	0.000315087	139.002	FALSE	FALSE	FALSE
78	rs188247550	19	T	C	-0.134286	-0.025587	-0.21444	-0.29583	0.00913128	0.057278	0.15568	0.21383	0.013117	0.027	0.02456	0.03648	5.90065e-49	441016	0.000466865	205.99	FALSE	FALSE	FALSE
79	rs193735	5	A	G	0.0329807	0.02212	0.061117	0.12033	0.00529922	0.029583	0.063914	0.08034	0.036665	0.05527	0.05361	0.0565	4.90004e-10	441016	7.68385e-05	33.8894	FALSE	FALSE	FALSE
80	rs1938566	1	T	C	-0.0212127	-0.021447	-0.0012274	-0.0078499	0.00267054	0.015957	0.035598	0.051979	0.834537	0.8026	0.7951	0.7908	1.99986e-15	441016	0.000124271	54.8119	FALSE	FALSE	FALSE
81	rs2043085	15	C	T	-0.0308028	0.0051562	-0.0030589	0.024518	0.00204157	0.011796	0.025347	0.037501	0.612184	0.6087	0.6071	0.5957	1.9002e-51	441016	0.000450524	198.777	FALSE	FALSE	FALSE
82	rs2068888	10	A	G	-0.0318216	0.0026269	-0.012512	-0.049458	0.00199589	0.011109	0.021396	0.028054	0.450732	0.4564	0.4563	0.4662	3.19963e-57	441016	0.000501391	221.231	FALSE	FALSE	FALSE
83	rs2071887	22	A	T	0.016312	-0.032625	-0.044694	-0.016	0.00209671	0.01239	0.028523	0.042362	0.344804	0.3538	0.3536	0.3607	7.29962e-15	441016	0.000120223	53.0264	FALSE	FALSE	FALSE
84	rs2081687	8	C	T	-0.0261379	-0.0033298	0.00086522	-0.0017075	0.00209126	0.011993	0.025669	0.038485	0.663201	0.6431	0.6392	0.6258	7.59976e-36	441016	0.000305202	134.639	FALSE	FALSE	FALSE
85	rs2092203	20	T	C	0.0136756	-0.0057261	-0.013423	0.00091038	0.00199323	0.011575	0.022431	0.028083	0.481154	0.4935	0.4974	0.5133	6.79986e-12	441016	9.33782e-05	41.1849	FALSE	FALSE	FALSE
86	rs2131919	9	G	A	0.0173511	-0.0025482	0.021303	0.016751	0.00268396	0.014929	0.027991	0.036682	0.164266	0.1668	0.1604	0.1764	1e-10	441016	8.26608e-05	36.4576	FALSE	FALSE	FALSE
87	rs2187114	18	A	G	-0.0185151	-0.013516	0.0040866	0.00127	0.00330375	0.020895	0.04926	0.075966	0.101024	0.1188	0.12	0.1164	2.1e-08	441016	6.22665e-05	27.4621	FALSE	FALSE	FALSE
88	rs2240466	7	A	G	-0.122769	-0.038178	-0.064487	-0.097051	0.00301848	0.017493	0.034462	0.045419	0.122916	0.1261	0.1223	0.121	1e-200	441016	0.0032498	1437.88	FALSE	FALSE	FALSE
89	rs2244278	9	A	C	-0.0269912	0.022049	0.044735	-0.017198	0.00306133	0.01785	0.0342	0.042418	0.120553	0.1169	0.1077	0.1043	1.20005e-18	441016	0.000154476	68.1368	FALSE	FALSE	FALSE
90	rs2267373	22	T	C	0.0215638	0.0055651	-0.0082016	0.015837	0.00202145	0.011303	0.021168	0.028042	0.580693	0.5874	0.5931	0.5892	1.39991e-26	441016	0.000226443	99.8872	FALSE	FALSE	FALSE
91	rs2302263	11	T	C	0.0436112	0.025668	0.023969	0.060991	0.00349051	0.018941	0.03728	0.049356	0.088863	0.1086	0.1076	0.1136	8.00018e-36	441016	0.000307986	135.868	FALSE	FALSE	FALSE
92	rs2304969	17	T	G	-0.0161469	0.019785	0.014634	0.0065617	0.0028501	0.01647	0.037434	0.057723	0.144932	0.1842	0.1906	0.2244	1.5e-08	441016	6.46209e-05	28.5006	FALSE	FALSE	FALSE
93	rs2305746	19	G	A	0.0282544	-0.016232	0.06718	0.096048	0.0039744	0.024379	0.055978	0.0886	0.933319	0.9219	0.9287	0.9305	1.20005e-12	441016	9.93652e-05	43.8258	FALSE	FALSE	FALSE
94	rs2382825	2	T	C	-0.0134774	-0.0046994	-0.0064013	-0.0050911	0.00204919	0.01336	0.027466	0.037795	0.622954	0.6414	0.6469	0.6878	4.79954e-11	441016	8.53282e-05	37.6341	FALSE	FALSE	FALSE
95	rs2407278	8	G	A	-0.0339449	-0.030195	0.024285	0.046108	0.00581961	0.032095	0.066916	0.099057	0.030154	0.04768	0.04616	0.04529	5.39995e-09	441016	6.73949e-05	29.7241	FALSE	FALSE	FALSE
96	rs2773469	10	G	A	-0.0188717	0.0064282	0.03206	-0.027699	0.00225426	0.013228	0.02746	0.041497	0.733286	0.7437	0.7549	0.7359	5.70033e-17	441016	0.000139306	61.4447	FALSE	FALSE	FALSE
97	rs278981	4	C	T	0.0125871	-0.006165	0.00013903	-0.020504	0.00229058	0.013324	0.026261	0.033909	0.758155	0.754	0.7563	0.7624	3.89996e-08	441016	5.81e-05	25.6244	FALSE	FALSE	FALSE
98	rs28383314	6	C	T	0.0379005	0.0070066	0.015248	0.049955	0.00204671	0.011465	0.021916	0.028586	0.624109	0.6274	0.6309	0.6623	1.50003e-76	441016	0.000673973	297.432	FALSE	FALSE	FALSE
99	rs28439112	8	A	T	0.0126014	0.0037014	0.018307	0.037688	0.00226754	0.012979	0.024783	0.032208	0.255528	0.231	0.2179	0.2179	2.69998e-08	441016	6.04163e-05	26.6461	FALSE	FALSE	FALSE
100	rs2937124	16	T	C	-0.0182561	-0.0039263	-0.052735	0.015505	0.00212336	0.012651	0.027998	0.04065	0.362769	0.3979	0.4057	0.3884	8.10028e-18	441016	0.00015409	67.9661	FALSE	FALSE	FALSE
101	rs2943645	2	T	C	0.0402918	4.271e-05	-0.017667	-0.016039	0.00207151	0.011463	0.022057	0.028825	0.646594	0.631	0.6273	0.6382	2.90001e-84	441016	0.00074194	327.449	FALSE	FALSE	FALSE
102	rs2983896	6	A	G	0.0137912	-0.013935	-0.043968	0.007821	0.00242177	0.013807	0.026228	0.033094	0.21474	0.2213	0.2158	0.205	1.2e-08	441016	6.41447e-05	28.2905	FALSE	FALSE	FALSE
103	rs308	8	G	T	-0.159413	0.050445	0.026243	0.12931	0.00698442	0.038014	0.075783	0.096636	0.020597	0.03227	0.02859	0.02666	2.60016e-115	441016	0.00102528	452.627	FALSE	FALSE	FALSE
104	rs3103310	3	G	A	0.0202549	0.0013358	0.036739	0.04347	0.00236652	0.013911	0.030503	0.046358	0.241785	0.2262	0.2172	0.1934	1.10002e-17	441016	0.000150422	66.3483	FALSE	FALSE	FALSE
105	rs320369	1	G	A	-0.0125327	0.015423	0.0090229	0.034674	0.00214567	0.01252	0.027729	0.042158	0.683292	0.6556	0.6468	0.6482	5.19996e-09	441016	6.79805e-05	29.9824	FALSE	FALSE	FALSE
106	rs325485	5	G	A	-0.0117435	0.017217	0.03658	0.022785	0.00204042	0.011885	0.025431	0.037719	0.602889	0.6295	0.6417	0.6326	8.60003e-09	441016	6.6035e-05	29.1243	FALSE	FALSE	FALSE
107	rs326222	11	C	T	0.0252203	0.018138	-0.0033976	0.0038886	0.00215698	0.012078	0.023853	0.031542	0.697957	0.659	0.6472	0.6353	1.39991e-31	441016	0.000268181	118.303	FALSE	FALSE	FALSE
108	rs343	8	A	C	-0.141493	-0.03368	-0.010809	-0.025333	0.00361052	0.02034	0.038683	0.050099	0.083129	0.08657	0.08043	0.07148	1e-200	441016	0.00305183	1350.02	FALSE	FALSE	FALSE
109	rs34682685	16	A	G	0.0337428	0.032649	0.039204	0.10983	0.00326987	0.019663	0.036399	0.046345	0.104198	0.08898	0.07711	0.07387	5.79963e-25	441016	0.000212551	93.758	FALSE	FALSE	FALSE
110	rs35763453	12	C	T	0.02845	-0.00037772	-0.080101	-0.10065	0.00435137	0.027068	0.061869	0.0952	0.058647	0.05908	0.05214	0.04298	6.20012e-11	441016	8.93702e-05	39.417	FALSE	FALSE	FALSE
111	rs3731696	2	G	A	0.0218939	-0.024871	-0.040852	-0.047685	0.00303176	0.017053	0.032475	0.041871	0.121188	0.1277	0.1247	0.1211	5.10035e-13	441016	0.000102101	45.0328	FALSE	FALSE	FALSE
112	rs3758413	10	C	T	0.0111232	0.024905	-0.0090513	-0.013119	0.00201767	0.011765	0.025076	0.037549	0.417724	0.4119	0.4064	0.4202	3.50002e-08	441016	6.01877e-05	26.5452	FALSE	FALSE	FALSE
113	rs3775228	4	T	C	0.0338197	0.023845	0.058718	0.084719	0.00203602	0.011872	0.02586	0.038195	0.399717	0.388	0.3837	0.3947	5.79963e-62	441016	0.000548881	242.197	FALSE	FALSE	FALSE
114	rs3808477	8	T	C	-0.0133854	-0.00048842	-0.040633	0.015923	0.00220342	0.012822	0.025438	0.03366	0.279294	0.2808	0.2807	0.2914	1.2e-09	441016	7.21294e-05	31.8124	FALSE	FALSE	FALSE
115	rs3814883	16	T	C	0.0148926	0.011003	-0.023299	0.045315	0.00199657	0.012406	0.028009	0.040069	0.482498	0.4582	0.4526	0.4263	8.69961e-14	441016	0.000110759	48.8516	FALSE	FALSE	FALSE
116	rs3820897	2	C	T	0.0197269	-0.0069162	-0.016161	0.0044562	0.00260304	0.014724	0.03213	0.048703	0.819861	0.7681	0.7531	0.7029	3.50026e-14	441016	0.000114946	50.6988	FALSE	FALSE	FALSE
117	rs394872	21	T	C	0.0111807	-0.0057673	-0.008485	-0.0055582	0.00200285	0.011601	0.022847	0.028243	0.536237	0.5374	0.5395	0.5531	2.39999e-08	441016	6.21757e-05	27.4221	FALSE	FALSE	FALSE
118	rs3974807	11	T	C	0.0159776	0.026001	0.019544	0.030668	0.00253125	0.015422	0.030197	0.036969	0.189267	0.1792	0.1711	0.1646	2.80001e-10	441016	7.8344e-05	34.5535	FALSE	FALSE	FALSE
119	rs4128205	2	C	A	0.0115011	-0.010067	0.009889	0.03716	0.00199472	0.011717	0.025897	0.038617	0.509173	0.5209	0.5333	0.5435	8.10009e-09	441016	6.61154e-05	29.1597	FALSE	FALSE	FALSE
120	rs4134963	6	T	C	-0.0189544	-0.0079912	-0.03593	-0.054367	0.00254235	0.015065	0.032008	0.048524	0.189878	0.19	0.1869	0.1886	8.99912e-14	441016	0.000110529	48.7501	FALSE	FALSE	FALSE
121	rs41785	7	A	C	-0.0150445	-0.027998	-0.033431	-0.025727	0.00201492	0.011337	0.022127	0.028472	0.417487	0.4113	0.4078	0.4001	8.19974e-14	441016	0.000110087	48.555	FALSE	FALSE	FALSE
122	rs4253750	22	C	T	0.0177576	-0.00040924	0.0054032	-0.014144	0.00243701	0.013882	0.026433	0.034436	0.214455	0.1916	0.18	0.1842	3.19963e-13	441016	0.000106244	46.8602	FALSE	FALSE	FALSE
123	rs4471666	16	G	T	-0.022461	-0.035091	0.047174	-0.0013685	0.00396699	0.020712	0.044172	0.070895	0.069488	0.09765	0.0986	0.0831	1.5e-08	441016	6.52409e-05	28.774	FALSE	FALSE	FALSE
124	rs4665972	2	C	T	-0.10025	-0.017653	-0.017217	-0.018754	0.00203577	0.012373	0.026774	0.037728	0.604587	0.6151	0.6234	0.605	1e-200	441016	0.00480517	2129.38	FALSE	FALSE	FALSE
125	rs4675812	2	A	G	-0.0142305	0.0013319	-0.020194	0.0080821	0.00201176	0.011311	0.02185	0.028532	0.587882	0.5968	0.602	0.606	1.50003e-12	441016	9.81255e-05	43.279	FALSE	FALSE	FALSE
126	rs4731701	7	T	C	-0.0325803	0.0087402	-0.029426	0.0086738	0.00198921	0.012111	0.026444	0.037636	0.493088	0.4946	0.5014	0.4661	2.70023e-60	441016	0.000530637	234.142	FALSE	FALSE	FALSE
127	rs4761234	12	C	T	-0.0140236	0.022745	0.022508	0.023679	0.00199376	0.011606	0.025754	0.03839	0.484365	0.4651	0.4622	0.4266	1.99986e-12	441016	9.82345e-05	43.3271	FALSE	FALSE	FALSE
128	rs4765148	12	T	G	-0.0251537	0.0038804	-0.0015409	-0.039091	0.0021456	0.011857	0.02262	0.029396	0.312686	0.313	0.3077	0.3002	9.70063e-32	441016	0.000271955	119.969	FALSE	FALSE	FALSE
129	rs480823	11	C	T	0.15572	0.015261	0.038876	0.049393	0.00371974	0.020111	0.044439	0.067242	0.078996	0.1076	0.1119	0.1323	1e-200	441016	0.00352846	1561.61	FALSE	FALSE	FALSE
130	rs483082	19	T	G	0.0862119	-0.0017489	0.020556	-0.027029	0.00234474	0.013685	0.026547	0.03519	0.23535	0.2316	0.2297	0.2279	1e-200	441016	0.00267511	1182.92	FALSE	FALSE	FALSE
131	rs4841580	8	C	T	-0.0245383	0.015773	0.043822	0.019471	0.00200093	0.012292	0.027092	0.037515	0.434941	0.4405	0.4384	0.467	1.39991e-34	441016	0.000295967	130.564	FALSE	FALSE	FALSE
132	rs4969179	17	G	T	-0.0177529	-0.014771	-0.030815	0.032127	0.00203649	0.012056	0.026199	0.039813	0.60445	0.6403	0.6546	0.6664	2.80027e-18	441016	0.000150706	66.4734	FALSE	FALSE	FALSE
133	rs5112	19	G	C	0.0684501	0.0042384	-0.029373	-0.070106	0.00213412	0.013188	0.02961	0.041684	0.533428	0.549	0.5531	0.5694	1e-200	441016	0.00233224	1030.95	TRUE	TRUE	TRUE
134	rs55646464	5	T	G	0.0121913	0.0049005	0.0027762	0.0029914	0.00217016	0.012027	0.023421	0.031442	0.300087	0.3367	0.3517	0.3691	1.89998e-08	441016	6.2434e-05	27.536	FALSE	FALSE	FALSE
135	rs55767272	10	C	A	-0.0282011	-0.0036443	0.053437	0.04243	0.00403602	0.024684	0.045859	0.05988	0.065077	0.08174	0.07961	0.06227	2.80027e-12	441016	9.67755e-05	42.6835	FALSE	FALSE	FALSE
136	rs55966194	20	G	C	-0.0178509	-0.0036826	-0.038951	-0.065616	0.00221245	0.012729	0.024642	0.032163	0.281997	0.2624	0.2552	0.2325	7.10068e-16	441016	0.000129039	56.9153	FALSE	FALSE	FALSE
137	rs56397607	10	G	A	0.0174851	-0.026391	-0.079488	-0.054801	0.00257608	0.014835	0.028832	0.0362	0.182538	0.1872	0.1824	0.1707	1.10002e-11	441016	9.12404e-05	40.242	FALSE	FALSE	FALSE
138	rs56902258	14	A	T	-0.0151434	-0.017279	0.0043423	-0.042961	0.0025129	0.015149	0.031786	0.047676	0.196198	0.1872	0.1834	0.1909	1.7e-09	441016	7.23303e-05	31.901	FALSE	FALSE	FALSE
139	rs581080	9	C	G	0.0175432	0.014036	-0.019181	-0.0079601	0.00258442	0.014137	0.026558	0.035163	0.819008	0.815	0.8229	0.8363	1.10002e-11	441016	9.12421e-05	40.2427	FALSE	FALSE	FALSE
140	rs58542926	19	T	C	-0.103184	-0.01093	-0.0086669	0.0055478	0.00378074	0.023366	0.042733	0.054849	0.074608	0.07909	0.07228	0.06807	5.29663e-164	441016	0.00147016	649.318	FALSE	FALSE	FALSE
141	rs6028716	20	A	G	-0.0128217	-0.019962	-0.018761	0.027647	0.00228302	0.013527	0.02963	0.043124	0.258428	0.2408	0.2314	0.2059	2e-08	441016	6.30107e-05	27.7903	FALSE	FALSE	FALSE
142	rs6073958	20	C	T	0.0556952	0.0051193	0.02919	0.060557	0.00249344	0.013629	0.026213	0.035091	0.198674	0.2119	0.211	0.1863	1.59956e-110	441016	0.000987679	436.011	FALSE	FALSE	FALSE
143	rs60856912	17	T	G	0.0248329	0.0071509	0.038951	0.053817	0.00270829	0.016257	0.035384	0.048282	0.162906	0.1796	0.177	0.2005	4.79954e-20	441016	0.000168188	74.1859	FALSE	FALSE	FALSE
144	rs61830291	1	C	A	0.0287484	-0.0067308	0.054932	0.049619	0.00337913	0.02021	0.041625	0.054369	0.095791	0.1098	0.1096	0.1051	1.80011e-17	441016	0.00014317	63.1488	FALSE	FALSE	FALSE
145	rs61905078	11	C	A	0.199898	-0.026366	0.029995	-0.02218	0.00379494	0.02086	0.040015	0.053157	0.073841	0.08658	0.08315	0.09413	1e-200	441016	0.0054655	2423.61	FALSE	FALSE	FALSE
146	rs61993685	14	C	T	-0.0234087	-0.030932	-0.069258	-0.1871	0.00373997	0.023137	0.046398	0.061537	0.076413	0.07977	0.07598	0.07677	3.89996e-10	441016	7.73445e-05	34.1127	FALSE	FALSE	FALSE
147	rs62102718	19	T	A	0.0202348	-0.012344	-0.030269	-0.035076	0.00220142	0.012777	0.024673	0.031291	0.286196	0.2865	0.2833	0.2896	3.90032e-20	441016	0.00016729	73.7896	FALSE	FALSE	FALSE
148	rs62112763	19	G	C	0.01935	0.03527	0.06842	0.089172	0.00200786	0.011674	0.025478	0.037525	0.438929	0.4361	0.4345	0.4349	5.60015e-22	441016	0.000184418	81.3461	TRUE	TRUE	TRUE
149	rs62128802	19	T	C	-0.0158746	0.0039314	0.035504	0.083548	0.00257782	0.014831	0.028129	0.036603	0.183216	0.1736	0.1668	0.1743	7.39997e-10	441016	7.54234e-05	33.2653	FALSE	FALSE	FALSE
150	rs62135012	2	A	G	-0.0117482	-0.00013615	0.012383	-0.017065	0.00207507	0.011871	0.025593	0.038387	0.357929	0.3894	0.3976	0.4111	1.5e-08	441016	6.34385e-05	27.979	FALSE	FALSE	FALSE
151	rs62271373	3	A	T	0.0419639	-0.047562	-0.077766	-0.024979	0.00426588	0.027636	0.061216	0.086768	0.059967	0.05432	0.04546	0.0481	7.8001e-23	441016	0.000198535	87.5741	FALSE	FALSE	FALSE
152	rs62427982	6	T	C	-0.0133153	0.0015135	0.045496	0.10819	0.00213196	0.013074	0.029452	0.042529	0.32217	0.3431	0.3528	0.3492	4.20001e-10	441016	7.74351e-05	34.1526	FALSE	FALSE	FALSE
153	rs62459095	7	T	C	-0.0319865	-0.042562	-0.038761	-0.056606	0.00426882	0.026049	0.058269	0.084901	0.061781	0.0688	0.06275	0.05666	6.70039e-14	441016	0.00011861	52.315	FALSE	FALSE	FALSE
154	rs62473520	7	C	T	-0.0211003	-0.037035	-0.14356	-0.16418	0.00380118	0.023072	0.046828	0.066172	0.077998	0.07302	0.06385	0.06987	2.80001e-08	441016	6.40358e-05	28.2425	FALSE	FALSE	FALSE
155	rs6432622	2	G	A	-0.0108868	0.034099	0.027778	-0.0023174	0.00198007	0.011099	0.021179	0.028133	0.490264	0.4704	0.461	0.4667	3.79997e-08	441016	5.92387e-05	26.1267	FALSE	FALSE	FALSE
156	rs6532798	4	T	C	0.013792	-0.0061428	-0.017003	-0.023621	0.00216353	0.011882	0.022747	0.029812	0.697405	0.6871	0.6881	0.6887	1.79999e-10	441016	8.02844e-05	35.4094	FALSE	FALSE	FALSE
157	rs6752845	2	C	G	-0.0137812	-0.0039288	0.0033814	-0.014349	0.00200389	0.012215	0.027449	0.038426	0.431425	0.4399	0.4394	0.4463	6.09958e-12	441016	9.31745e-05	41.0951	TRUE	TRUE	TRUE
158	rs6792725	3	G	A	-0.0152543	0.0042303	-0.030216	-0.054326	0.00221886	0.013204	0.029237	0.041738	0.692404	0.6494	0.6402	0.5912	6.20012e-12	441016	9.91185e-05	43.717	FALSE	FALSE	FALSE
159	rs6805924	3	T	G	0.0109684	0.019301	0.039607	0.05307	0.00200571	0.01229	0.027725	0.03796	0.430548	0.4211	0.4199	0.4244	4.49997e-08	441016	5.89923e-05	26.018	FALSE	FALSE	FALSE
160	rs684773	3	C	A	0.0291133	0.0012695	-0.018016	-0.016055	0.00234718	0.014067	0.026457	0.033103	0.766797	0.7894	0.8014	0.8205	2.49977e-35	441016	0.000303129	133.725	FALSE	FALSE	FALSE
161	rs6882076	5	C	T	0.0331011	0.0099572	0.0062275	-0.0037489	0.00206122	0.011423	0.021879	0.028639	0.634285	0.6352	0.6404	0.6516	4.90004e-58	441016	0.000508326	224.293	FALSE	FALSE	FALSE
162	rs6916318	6	T	A	0.0267283	-0.0074609	-0.014561	-0.0035302	0.0019907	0.011157	0.02152	0.028183	0.530533	0.5296	0.5342	0.5046	4.19952e-41	441016	0.000355869	156.999	TRUE	TRUE	TRUE
163	rs6999569	8	G	A	-0.0860885	0.00039498	-0.0028061	-0.016833	0.00198061	0.011225	0.021876	0.028241	0.470737	0.48	0.4876	0.4614	1e-200	441016	0.00369292	1634.67	FALSE	FALSE	FALSE
164	rs7000494	8	C	G	0.136538	-0.059638	-0.054763	-0.051241	0.00584159	0.032935	0.060797	0.078035	0.030042	0.03593	0.03007	0.02301	7.99834e-121	441016	0.00108647	479.671	FALSE	FALSE	FALSE
165	rs7077812	10	C	T	0.0142284	-0.001668	-0.05972	-0.010881	0.00250611	0.013971	0.029712	0.044958	0.194911	0.2117	0.2089	0.2036	1.40001e-08	441016	6.35364e-05	28.0222	FALSE	FALSE	FALSE
166	rs7134375	12	A	C	-0.0171435	0.011089	0.029709	0.025199	0.00200504	0.01117	0.021138	0.028264	0.431174	0.4337	0.4338	0.4185	1.20005e-17	441016	0.000144165	63.5881	FALSE	FALSE	FALSE
167	rs7135509	12	C	T	-0.0121338	0.0053088	-0.0018948	0.0071436	0.00221197	0.013308	0.029362	0.041988	0.293196	0.3008	0.3009	0.2929	4.09996e-08	441016	6.10212e-05	26.9128	FALSE	FALSE	FALSE
168	rs7140110	13	C	T	0.0283172	0.0077726	0.024085	0.016235	0.00217811	0.013206	0.02951	0.041259	0.298338	0.3016	0.2989	0.2882	1.20005e-38	441016	0.000335712	148.104	FALSE	FALSE	FALSE
169	rs71538127	7	G	C	0.0176494	-0.0049737	-0.01116	-0.0020165	0.00303718	0.017834	0.035461	0.046308	0.122052	0.1166	0.1103	0.1037	6.19998e-09	441016	6.6758e-05	29.4432	FALSE	FALSE	FALSE
170	rs71603401	4	G	A	0.0264991	-0.01589	-0.017508	-0.0015208	0.00291753	0.017409	0.035812	0.052375	0.136804	0.1183	0.1041	0.09938	1.10002e-19	441016	0.000165844	73.1518	FALSE	FALSE	FALSE
171	rs7215055	17	G	A	0.0389233	-0.019766	0.0005661	-0.051077	0.00410062	0.022099	0.042248	0.055612	0.062892	0.0792	0.07762	0.07434	2.29985e-21	441016	0.000178581	78.7706	FALSE	FALSE	FALSE
172	rs7239575	18	C	T	-0.0160767	-0.014208	-0.015792	-0.053849	0.00199133	0.011131	0.0215	0.028135	0.490494	0.4834	0.4849	0.4831	6.79986e-16	441016	0.000129183	56.9791	FALSE	FALSE	FALSE
173	rs7244	5	A	G	0.0151978	-0.0016106	-0.010773	0.016888	0.00261808	0.014528	0.027825	0.036191	0.174166	0.1784	0.1751	0.1772	6.4e-09	441016	6.64427e-05	29.3041	FALSE	FALSE	FALSE
174	rs72555385	7	G	A	0.0653776	-0.0087506	0.041019	-0.028336	0.0046178	0.030219	0.060717	0.086255	0.048975	0.04203	0.0309	0.03231	1.69981e-45	441016	0.000398157	175.663	FALSE	FALSE	FALSE
175	rs72603744	7	C	A	-0.0125232	0.021717	0.035547	0.024373	0.00213684	0.012861	0.027601	0.042182	0.315623	0.3161	0.3117	0.314	4.60002e-09	441016	6.77524e-05	29.8818	FALSE	FALSE	FALSE
176	rs72644085	5	C	T	-0.0196036	-0.013754	0.0040983	-0.032967	0.00281241	0.015509	0.028684	0.037674	0.146036	0.146	0.1373	0.1405	3.19963e-12	441016	9.5852e-05	42.2761	FALSE	FALSE	FALSE
177	rs7274718	20	A	G	0.0159491	0.0054075	-0.018256	0.0080849	0.00202919	0.011292	0.021864	0.028481	0.598516	0.5788	0.5754	0.5912	3.80014e-15	441016	0.000122249	53.9202	FALSE	FALSE	FALSE
178	rs72784786	2	A	G	0.0263468	0.0084627	0.041229	0.063005	0.00416714	0.021539	0.040421	0.053393	0.060638	0.07554	0.07213	0.06869	2.59998e-10	441016	7.90794e-05	34.8779	FALSE	FALSE	FALSE
179	rs72801474	5	A	G	-0.0307938	0.0074014	-0.019481	0.035643	0.00344154	0.020944	0.051017	0.080401	0.091843	0.1067	0.1072	0.06587	3.59998e-19	441016	0.000158184	69.7726	FALSE	FALSE	FALSE
180	rs73025562	6	A	G	0.0138633	0.019966	0.012912	-0.032403	0.00231292	0.012784	0.024811	0.032888	0.245879	0.2731	0.277	0.2951	2e-09	441016	7.12731e-05	31.4347	FALSE	FALSE	FALSE
181	rs7308584	12	A	G	0.0149992	-0.022636	-0.0057222	-0.037895	0.00256911	0.014699	0.028488	0.03738	0.184436	0.1939	0.1947	0.217	5.30005e-09	441016	6.76815e-05	29.8505	FALSE	FALSE	FALSE
182	rs7400002	13	G	A	0.0139701	0.01155	-0.0064266	-0.0024942	0.00236663	0.012966	0.024979	0.03323	0.230609	0.2633	0.2668	0.2603	3.59998e-09	441016	6.92552e-05	30.5446	FALSE	FALSE	FALSE
183	rs74090351	1	A	G	-0.0250097	0.014655	0.036512	-0.01126	0.00393658	0.022324	0.044899	0.060128	0.068143	0.08084	0.08079	0.07131	2.1e-10	441016	7.9436e-05	35.0352	FALSE	FALSE	FALSE
184	rs742036	16	A	G	-0.0143632	0.0049491	-0.0076224	-0.008402	0.00205112	0.011564	0.022439	0.029579	0.375259	0.3727	0.369	0.3543	2.49977e-12	441016	9.67305e-05	42.6636	FALSE	FALSE	FALSE
185	rs7424120	2	T	C	-0.0123561	-6.2205e-05	-0.0024769	-0.015963	0.00203065	0.012932	0.02718	0.038172	0.601724	0.6111	0.6133	0.6	1.2e-09	441016	7.31769e-05	32.2744	FALSE	FALSE	FALSE
186	rs75268115	11	G	A	-0.0207435	0.011192	0.054341	0.036109	0.0035798	0.019582	0.03464	0.045187	0.084699	0.1057	0.1023	0.09832	6.80002e-09	441016	6.6717e-05	29.4251	FALSE	FALSE	FALSE
187	rs75609851	8	A	G	-0.199116	0.13362	NA	0.065272	0.0100401	0.076884	NA	0.21851	0.01048	0.01014	NA	0.01182	1.59993e-87	441016	0.000822296	362.942	FALSE	FALSE	FALSE
188	rs75942983	12	T	A	-0.0201303	0.0010611	0.01784	0.0019629	0.00361206	0.020739	0.038395	0.048626	0.083627	0.07811	0.0681	0.06218	2.5e-08	441016	6.21082e-05	27.3923	FALSE	FALSE	FALSE
189	rs77009508	6	G	A	0.0450912	0.0020614	-0.011055	-0.0037067	0.00379997	0.023807	0.048677	0.06452	0.073734	0.06894	0.06249	0.06183	1.80011e-32	441016	0.000277726	122.515	FALSE	FALSE	FALSE
190	rs7714361	5	C	A	0.0138858	-0.0052134	-0.018548	-0.091193	0.00236622	0.013585	0.029139	0.043991	0.233667	0.2465	0.2476	0.2591	4.39997e-09	441016	6.90537e-05	30.4557	FALSE	FALSE	FALSE
191	rs7735249	5	G	C	0.0268635	-0.015349	-0.019193	-0.018469	0.00315997	0.017759	0.033986	0.044728	0.112767	0.117	0.113	0.1176	1.9002e-17	441016	0.000144403	63.6927	FALSE	FALSE	FALSE
192	rs7786339	7	T	C	0.016328	0.0033548	0.075632	0.11694	0.00265352	0.015266	0.033215	0.050519	0.168936	0.181	0.1782	0.1771	7.59994e-10	441016	7.48605e-05	33.017	FALSE	FALSE	FALSE
193	rs78058190	2	A	G	0.0816071	-0.036761	-0.082525	-0.078659	0.00510649	0.028215	0.066502	0.093934	0.05045	0.07774	0.07759	0.07267	1.69981e-57	441016	0.000638065	281.575	FALSE	FALSE	FALSE
194	rs78484485	11	A	G	-0.0758529	-0.010906	-0.0076013	-0.090036	0.00439863	0.022887	0.043285	0.057362	0.054016	0.07359	0.07252	0.07995	1.20005e-66	441016	0.000588004	259.471	FALSE	FALSE	FALSE
195	rs78588343	6	A	G	-0.0155231	-0.0063267	-0.0084372	-0.093334	0.0026035	0.014922	0.030357	0.04123	0.176216	0.1946	0.2014	0.1969	2.5e-09	441016	6.99593e-05	30.8552	FALSE	FALSE	FALSE
196	rs79287178	3	A	G	0.0500946	0.085887	0.14463	0.15396	0.00600435	0.035864	0.084385	0.12666	0.031151	0.03991	0.03624	0.03743	7.19946e-17	441016	0.000151475	66.8126	FALSE	FALSE	FALSE
197	rs79357714	11	G	A	-0.0289463	-0.039095	-0.061988	-0.078494	0.00476453	0.030292	0.057666	0.076156	0.045724	0.0526	0.04649	0.04373	1.2e-09	441016	7.31197e-05	32.2492	FALSE	FALSE	FALSE
198	rs7947951	11	G	A	0.0193777	0.0083042	0.0050542	0.031352	0.00214074	0.011914	0.022842	0.0305	0.689254	0.6444	0.6317	0.5898	1.39991e-19	441016	0.000160849	70.9482	FALSE	FALSE	FALSE
199	rs8102873	19	T	C	0.0123302	-0.0018036	0.031086	0.032536	0.00201474	0.011389	0.021778	0.028523	0.584919	0.5647	0.5572	0.5156	9.40005e-10	441016	7.38242e-05	32.5599	FALSE	FALSE	FALSE
200	rs8126001	20	T	C	-0.0163778	0.0088307	-0.0059061	0.051333	0.00199681	0.012693	0.028796	0.041379	0.489576	0.4905	0.4922	0.4747	2.39994e-16	441016	0.000134058	59.1293	FALSE	FALSE	FALSE
201	rs852388	7	C	G	0.0157124	0.00035857	0.047547	0.043437	0.00245601	0.014762	0.031302	0.047744	0.211278	0.1934	0.1834	0.1562	1.6e-10	441016	8.22798e-05	36.2895	FALSE	FALSE	FALSE
202	rs867939	18	A	G	-0.0136048	-0.022409	-0.04107	-0.070806	0.00202516	0.012215	0.026947	0.039781	0.57621	0.5504	0.5457	0.5375	1.80011e-11	441016	9.03953e-05	39.8692	FALSE	FALSE	FALSE
203	rs880315	1	C	T	-0.011772	-0.010051	-0.00067996	-0.0036999	0.00210497	0.01171	0.022975	0.029913	0.340211	0.3815	0.3911	0.3922	2.19999e-08	441016	6.22134e-05	27.4387	FALSE	FALSE	FALSE
204	rs921971	18	C	T	0.01565	-0.0047454	0.0022026	0.033419	0.00225602	0.012797	0.024321	0.032126	0.265901	0.2538	0.2465	0.2214	4.00037e-12	441016	9.56166e-05	42.1723	FALSE	FALSE	FALSE
205	rs9368503	6	T	A	-0.0119616	-0.011529	-0.014641	-0.020416	0.00198801	0.011537	0.025239	0.037352	0.510113	0.5283	0.5363	0.5891	1.79999e-09	441016	7.15107e-05	31.5395	TRUE	TRUE	TRUE
206	rs9376511	6	G	A	-0.0154993	0.012352	-0.01655	-0.017205	0.00246511	0.013985	0.027306	0.033907	0.203288	0.223	0.2256	0.2031	3.2e-10	441016	7.78157e-05	34.3205	FALSE	FALSE	FALSE
207	rs9425589	1	A	G	-0.0137618	-0.007775	0.0012232	0.019326	0.00200182	0.011267	0.02174	0.028468	0.566781	0.5676	0.5677	0.5621	6.20012e-12	441016	9.30043e-05	41.02	FALSE	FALSE	FALSE
208	rs954244	2	G	C	0.015323	-0.0050153	0.024166	0.023747	0.00227424	0.013455	0.025594	0.03213	0.254641	0.2409	0.2314	0.2145	1.59993e-11	441016	8.91274e-05	39.31	FALSE	FALSE	FALSE
209	rs9584870	13	C	T	-0.0123562	0.0018374	0.013115	0.058114	0.00210377	0.012654	0.027899	0.040775	0.366179	0.3733	0.3731	0.3482	4.30002e-09	441016	7.08696e-05	31.2567	FALSE	FALSE	FALSE
210	rs970069	5	T	C	0.0162322	0.0093314	0.035141	0.038979	0.00243455	0.014175	0.027291	0.036102	0.212039	0.2013	0.1977	0.1945	2.60016e-11	441016	8.80451e-05	38.8325	FALSE	FALSE	FALSE
211	rs9831084	3	C	T	-0.0118516	0.015812	0.0023328	-0.00025264	0.00199656	0.011198	0.021484	0.028072	0.461922	0.4286	0.4203	0.4026	2.90001e-09	441016	6.98229e-05	30.795	FALSE	FALSE	FALSE
212	rs9902027	17	T	C	-0.0151609	-0.024389	-0.022404	-0.049773	0.00238645	0.013727	0.026594	0.03433	0.77437	0.7462	0.7442	0.755	2.1e-10	441016	8.03203e-05	35.4252	FALSE	FALSE	FALSE
213	rs998584	6	A	C	0.0401182	0.0076867	0.011054	-0.0022388	0.00198999	0.011203	0.021244	0.027912	0.482727	0.4814	0.4815	0.4824	2.19989e-90	441016	0.000803775	354.761	FALSE	FALSE	FALSE
	Abbreviations: Chr, chromosome; COVID-19, coronavirus disease 2019; EA, effect allele; EAF, effect allele frequency; MR, Mendelian randomization; OA, other allele; SE, standard error; SNV = single nucleptide variant.
